# Supplementary material for: A tissue‐resolved, network‐based transcriptomic framework for abiotic stress responses in sorghum
Source: Plant J. 2026 Mar 29;126(1):e70834. doi: 10.1111/tpj.70834 (PMC13033392; doi:10.1111/tpj.70834)
Supplement: Supplementary file 3 — Data S1. Normalized read values (FPKM) for all genes annotated in the sorghum genome across all samples. Data S2. A complete list of DEGs obtained in this study at the timepoints in each tissue under each stress. Data S3. GO term analyses of the 22 and 183 DEGs responsive to all stressors in shoots and roots, respectively. Data S4. Log2FC values for DEGs in shoots under stress conditions compared to the control. Data S5. Log2FC values for DEGs in roots under stress conditions compared to the control. Data S6. List of genes grouped into coexpression modules identified by WGCNA in shoots. Data S7. List of genes grouped into coexpression modules identified by WGCNA in roots. Data S8. GO term enrichment analysis for each coexpression module identified in shoots. Data S9. GO term enrichment analysis for each coexpression module identified in roots. Data S10. Hormonsive genes in Arabidopsis and their sorghum orthologs. Genes are listed in alphabetical order. Data S11. List of TFs in the S‐gray60 and R‐pink coexpression modules, along with the input data used to construct the GRNs presented in Figure 4(a) (shoots) and Figure 4(b) (roots). [file TPJ-126-0-s001.xlsx]

## Sheet: S Data 1
Data S1. Normalized read values (FPKM) for all genes annotated in the sorghum genome across all samples. Sample names follow the format: Stress-Timepoint-Tissue Replicate order. Stress is denoted as C (control), D (drought), H (heat), or S (salinity). Timepoints are 6 (6 hours), 24 (24 hours), 48 (48 hours), or 72 (72 hours). Tissue type is labeled as S (shoot) or R (root), and the final digit in…
tracking_id	C-06-S1	C-06-S2	C-06-S3	C-24-S1	C-24-S2	C-24-S3	C-48-S1	C-48-S2	C-48-S3	C-72-S1	C-72-S2	C-72-S3	D-06-S1	D-06-S2	D-06-S3	D-24-S1	D-24-S2	D-24-S3	D-48-S1	D-48-S2	D-48-S3	D-72-S1	D-72-S2	D-72-S3	H-06-S1	H-06-S2	H-06-S3	H-24-S1	H-24-S2	H-24-S3	H-48-S1	H-48-S2	H-48-S3	H-72-S1	H-72-S2	H-72-S3	S-06-S1	S-06-S2	S-06-S3	S-24-S1	S-24-S2	S-24-S3	S-48-S1	S-48-S2	S-48-S3	S-72-S1	S-72-S2	S-72-S3	C-06-R1
Sobic.001G000100	0	0.180568	0.155553	0	0	0.239407	0.249413	0.336852	0.238247	0.250714	0	0.141066	0.155546	0	0.162405	0.55335	0.199586	0.306463	0	0.653157	0	0.209349	0.374314	0	0	0.20348	0.663921	0	0.178961	0	0	0	0	0.228354	0	0.0383973	0	0.320841	0	0.248012	0	0.147344	0.161537	0	0.190618	0	0	0.451423	0
Sobic.001G000200	17.3011	15.9984	17.5201	13.6853	15.4937	13.4203	12.2161	13.5797	16.0278	14.8837	13.7732	15.8792	18.161	16.7275	18.7117	16.6986	16.8884	16.4638	18.103	16.5355	17.9616	17.7293	19.8793	19.7678	12.846	16.6841	14.6255	13.8934	14.4605	15.1595	12.9011	14.4546	15.8817	15.5826	16.7892	15.3069	17.0295	20.3938	19.5928	15.2643	15.3218	15.9638	15.6108	15.6864	15.1809	17.3515	16.4077	14.1683	24.9882
Sobic.001G000300	0	0	0	0.467438	0	0.111172	0.103856	0.142741	0	0	0	0	0.281052	0	0	0	0	0	0.14952	0	0	0.188205	0	0	0	0	0	0	0.165795	0	0	0.223948	0.171129	0	0	0	0	0	0.142438	0.208937	0	0	0.287199	0	0	0	0	0.131857	0.191078
Sobic.001G000400	3.32962	3.83462	3.60749	3.61255	4.61487	3.76945	3.41377	4.47769	3.90683	4.95969	3.06396	4.12133	3.37126	3.46097	4.76226	4.61114	4.90096	4.56159	5.10612	4.12995	5.15827	5.02547	4.93777	4.72721	2.68158	1.86903	2.73713	2.49069	2.4088	1.99095	2.28712	2.24578	2.83786	2.63463	2.75512	1.53463	4.59675	4.57082	4.62018	4.71473	4.44542	4.22625	5.14795	4.8553	4.54392	5.1326	3.65239	4.29842	24.9529
Sobic.001G000501	0	0	0	0	0	0	0	0	0	0	0	0	0	0	0	0	0	0	0	0	0	0	0	0	0	0	0	0	0	0	0	0	0	0	0	0	0	0	0	0	0	0	0	0	0	0	0	0	0
Sobic.001G000700	11.774	8.61597	9.10396	8.1454	7.60953	10.2911	8.43824	10.2704	9.3673	10.993	11.1593	10.6371	10.7335	9.73275	10.1321	11.9868	11.8166	11.9086	13.844	9.91953	10.4903	10.7012	15.1428	12.1605	5.79437	6.83318	6.03913	7.48184	7.66917	9.77644	7.87961	7.53236	7.85035	7.68752	8.96532	3.71487	10.0984	10.318	10.7308	10.9016	9.33066	9.06573	8.72098	8.65436	11.4959	12.4711	9.83117	10.8727	20.0591
Sobic.001G000800	56.0656	58.9322	63.5677	49.7374	52.9934	49.6576	50.1172	46.4833	50.448	47.9118	49.5302	49.5865	45.4494	46.9927	51.0446	44.8834	40.523	44.119	38.1645	43.9133	48.4431	42.5057	36.1882	36.6146	33.1098	38.5238	41.4628	34.7164	35.2391	33.1824	31.5387	36.2961	34.7071	36.412	37.3496	37.6176	71.6215	65.0867	64.8519	49.2447	42.929	45.8734	49.8526	51.6629	49.1395	48.8878	50.2512	46.7858	19.9606
Sobic.001G000900	0.0432488	0.0816565	0.0408973	0.0718905	0	0.19459	0.0789221	0.0220337	0.101017	0.102227	0	0.175846	0.0656699	0.036023	0.0701009	0.123475	0.164592	0	0.0463641	0.0599648	0.0480701	0.117974	0.1569	0.171507	0.102798	0.027616	0.0280941	0.0964788	0.0530851	0.08904	0.049042	0.102745	0.160463	0.0306411	0.0671431	0.221063	0	0.0677039	0.0429237	0.0956251	0	0.122541	0.21838	0.0512316	0.0967061	0.0947549	0	0.100744	0.121154
Sobic.001G001000	1.04011	1.00461	0.805468	0.430884	0.562895	0.440463	0.540059	1.10113	0.41364	0.953113	0.704177	0.95514	1.77786	0.719212	1.25878	1.34026	0.654989	0.696115	1.77411	0.853365	0.922335	1.00748	0.890263	1.28072	0.457139	1.01334	0.467069	0.752841	0.324253	0.448882	0.910087	0.971478	0.939137	0.773569	0.772822	1.06844	1.06083	0.857972	0.832303	1.24748	1.00778	1.01969	1.23838	1.23193	1.84922	0.960673	0.713458	0.809052	0.156162
Sobic.001G001066	0.0166057	0	0	0	0	0	0.0087332	0.0117511	0.021348	0	0	0	0	0	0	0	0	0	0.0127428	0	0.0144183	0	0	0.0214408	0	0.0302736	0	0	0.0169944	0	0	0	0.0180906	0.0650548	0	0.0297277	0.0117969	0.0131562	0.0111583	0.0168198	0.0148288	0.0117567	0	0	0	0	0	0	0.0732069
Sobic.001G001132	0.585821	1.38045	1.46712	0.790161	0.963629	1.17406	0.564612	1.52325	1.48045	1.17	0	0.427657	2.21558	3.59411	0.468021	1.4204	0.543618	0.880648	0.445317	1.14564	0.985797	1.82147	2.61782	3.11025	0.997435	1.50547	0	1.31242	0.579009	0.838418	0	1.28033	0.64281	0.572804	1.68068	0.682393	0.784717	0.43616	0.764431	0	0	1.24473	0.946933	2.83961	1.15664	2.05525	0	1.30285	0
Sobic.001G001200	1.21581	1.41197	1.78154	0.138106	0.320506	0.105315	0.28302	0.22281	0.0661855	0.168636	0.205172	0.232554	0.749588	0.374374	0.687945	0.163299	0.347519	0.167874	0.330903	0.37107	0.229253	0.147183	0.412375	0.234269	0.44627	1.18124	1.80422	0.408817	0.523182	0.235282	0.46313	0.132052	0.269389	0.490488	0.469857	0.257652	1.9914	1.50669	1.67543	0.177891	0.180206	0.254651	0.21191	0.193584	0.20393	0.276853	0.204956	0.264484	0.476436
Sobic.001G001300	36.2462	38.6797	31.828	23.2011	25.1699	24.652	21.9208	20.1219	26.9334	23.4185	25.2799	27.3765	22.0486	25.6899	27.0584	22.5772	22.0087	23.4159	17.8027	23.4683	22.7652	21.535	16.506	18.9579	23.7936	31.5475	31.2014	26.6754	26.85	20.8298	22.7136	27.3719	22.2995	23.1476	25.7985	26.2162	35.9907	37.1307	33.7674	27.4871	24.4369	26.2845	24.0078	25.4827	23.1058	24.7941	23.2546	24.6195	1.41315
Sobic.001G001400	11.8058	12.2996	12.3207	12.9847	15.0433	12.3182	12.514	13.7681	13.8787	13.4671	11.8945	15.1752	11.3337	11.5224	13.1283	14.3676	14.7441	13.9308	16.3695	13.4995	16.3111	15.8806	19.6122	19.0438	12.3306	9.81189	10.4785	13.3227	13.6018	13.057	11.086	11.6625	13.0855	13.3196	14.0404	9.98818	13.2252	14.8855	15.2849	14.7381	13.0905	14.9839	16.5858	14.3421	15.4192	17.6353	13.6802	13.759	16.1872
Sobic.001G001700	0.11476	0.140176	0.121933	0.0982026	0.275178	0.133106	0.214895	0.0844399	0.151191	0.154356	0.116813	0.277069	0.204786	0.16723	0.117315	0.283002	0.183967	0.159661	0.386805	0.13727	0.14841	0.231797	0.198984	0.151742	0.200388	0.0702826	0.15927	0.210541	0.335221	0.132711	0.112449	0.0692182	0.103602	0.116323	0.106782	0.204395	0.0731779	0.155374	0.123949	0.143659	0.220497	0.16912	0.251716	0.170266	0.289552	0.107974	0.152954	0.331227	0.0672053
Sobic.001G001800	0.812102	0.718623	1.14032	1.05386	1.2676	0.830824	1.21976	0.666911	0.92037	0.702122	1.2229	0.835878	0.949245	1.03345	1.06379	0.879542	1.05906	1.2852	1.22243	0.985033	0.677257	1.23961	1.36791	1.62187	0.874543	1.25231	1.05133	1.68697	1.30816	1.81752	1.26803	1.45485	1.23034	1.46686	1.48476	0.51213	0.996904	1.02111	1.17526	0.706565	1.33248	0.951763	0.971364	1.07701	0.871672	0.72591	0.861134	0.957854	1.30927
Sobic.001G001900	7.58622	8.48891	9.12447	8.52585	9.38115	8.47191	8.06478	8.09689	8.93933	8.45444	9.57482	8.96052	10.0057	10.6208	9.54985	8.97947	9.44929	9.5309	11.3814	9.61909	9.96966	10.1367	12.7763	13.4703	7.60563	8.72701	9.39354	7.20818	8.06432	9.99261	8.9699	9.76933	9.16329	8.67396	8.81125	6.04661	9.49737	10.2648	10.6809	8.60001	8.89328	8.38747	8.91517	9.27312	9.5514	9.00106	8.67343	8.44171	13.1296
Sobic.001G002000	19.6722	19.7168	20.5221	17.7509	19.9191	18.4246	18.0498	18.7907	19.0522	20.0604	21.1869	19.6403	20.3853	21.3071	21.0232	20.3695	20.8599	20.5957	21.6272	19.8759	22.3248	21.6272	23.6471	23.9881	17.7495	19.8169	19.7456	20.1004	19.6001	23.1331	18.2852	25.2347	24.3677	24.9626	23.1641	20.8363	22.1647	23.3861	25.4157	20.5745	19.82	19.275	20.9494	21.1965	21.2743	21.5761	18.9055	20.2634	27.7469
Sobic.001G002050	0.547575	1.05323	0.941118	0.925526	0.904846	1.00649	0.7835	0.662963	1.16981	1.11513	0.850328	0.811203	1.14704	0.987883	0.987378	0.943574	1.45429	1.04807	1.06555	1.06902	1.16496	2.24283	1.14539	1.45851	1.47505	0.931102	0.745617	0.93135	1.18612	2.01054	1.39772	1.38705	1.80859	0.706619	0.667251	4.50539	0.547104	0.712623	0.692928	0.827638	1.02239	0.828744	1.13371	0.787354	0.83722	1.1735	1.18384	1.03132	1.92269
Sobic.001G002100	0.178163	0.923108	0.567361	0.454202	1.19827	0.528246	0.777163	0.303928	0.834559	0.645415	0.33738	0.371257	0.14278	0.743143	0.737756	0.493735	0.355778	0.425641	0.615255	0.196648	0.148962	2.02487	0.682886	1.26554	1.00338	1.28673	0.987322	0.16627	0.481799	1.31508	0.823735	0.721951	1.27935	0.209292	0.736299	1.10925	0.706143	1.01382	0.615678	0.220097	0.187054	0.792808	0.282328	0.884303	0.343622	0.603742	0.189947	0.649281	1.72432
Sobic.001G002200	0	0	0	0	0	0	0	0	0	0	0	0	0	0	0	0	0	0	0	0	0	0	0	0	0	0	0	0	0	0	0	0	0	0	0	0	0	0	0	0	0	0	0	0	0	0	0	0	0
Sobic.001G002300	1.20723	2.46019	1.13616	1.4837	1.44737	1.46068	1.52671	1.25409	2.10967	1.33611	0.961475	2.15026	1.21003	1.22172	1.39983	1.18679	1.35761	1.33208	1.1742	1.34492	1.02786	1.4696	1.13771	1.08751	1.23143	0.947308	1.53461	1.06527	1.49265	1.51998	0.747684	0.649737	0.615792	0.807748	0.867538	1.19463	1.80485	1.72875	1.57562	1.38535	1.68024	1.89393	1.38056	1.69276	1.58525	1.79312	1.65977	1.57145	0.165226
Sobic.001G002400	0.962441	1.02197	1.06857	1.59511	0.784789	0.974812	0.983078	1.37427	1.39091	1.51297	1.28095	1.93529	0.720632	1.09092	1.09971	1.11985	0.830701	1.30668	1.62292	1.16633	1.12721	1.43352	1.03035	1.10542	1.16408	0.865892	0.959093	0.843008	0.951532	1.70759	1.36345	1.04701	0.73672	1.82486	0.859908	0.873014	1.22246	1.65147	1.21389	0.861807	0.813709	1.26185	1.12616	0.691595	1.03959	0.913031	1.093	0.914399	0.53896
Sobic.001G002500	0	0.0484372	0	0	0	0	0	0	0	0	0.0214731	0	0	0.0275652	0	0	0	0	0.0180214	0	0.0191467	0	0.0199685	0	0.0413379	0.0210586	0	0	0.0219945	0.07364	0	0	0	0	0	0.0251141	0.0340572	0.0179678	0.0326418	0	0	0	0.017728	0	0.0187996	0	0	0	0
Sobic.001G002600	12.029	12.6111	10.8512	11.2192	8.94438	12.1968	9.8899	8.47622	11.552	11.4076	11.6351	10.9813	12.2299	11.6703	11.5057	10.4918	10.2858	10.7075	11.0662	11.7847	10.9989	10.6096	12.9049	12.94	11.5873	14.8477	13.6811	12.0482	12.4673	12.2795	12.5979	12.2602	14.3851	12.3526	12.3429	15.3847	12.0014	12.148	11.7667	11.0309	11.5409	9.97775	10.0476	9.7055	9.64557	12.2219	10.5562	11.6952	11.154
Sobic.001G002650	0.0569754	0.0252492	0	0	0	0	0.012415	0	0.0281767	0.0144738	0.0652131	0	0	0.0281009	0	0.0194188	0	0.0168973	0.0182561	0	0	0.102019	0.0199347	0.0290538	0.124715	0.042119	0	0.0941757	0.155356	0.11155	0.131441	0.107286	0.184491	0.232062	0.210832	0.46963	0.0507749	0	0.01652	0.0243211	0	0.0161405	0.0361297	0.0199864	0	0.0311405	0.0733969	0.034868	0
Sobic.001G002700	2.10834	2.15974	1.98223	1.65761	2.64628	1.6015	1.9609	1.91254	1.49642	2.45682	1.88194	1.97661	1.95334	2.13632	1.77107	1.91135	2.06017	1.52263	1.63249	2.20048	1.46267	1.84887	2.01293	2.79611	1.89386	2.09252	1.90927	2.48442	2.55555	2.69423	3.06432	2.20137	2.80945	2.68563	1.84329	3.82717	2.32379	1.8025	2.09413	1.4985	1.72841	1.5904	2.73197	2.12819	2.10363	2.14454	2.18647	2.32686	2.73545
Sobic.001G002800	15.7443	15.09	16.5529	21.0377	21.4516	18.3675	20.0437	19.3491	20.4745	21.6575	20.0236	22.8988	16.3224	15.5482	14.2463	19.1866	18.3608	20.27	16.8718	19.8838	17.838	19.769	25.213	23.1105	16.202	14.4955	14.7196	18.6761	19.6466	22.6624	15.2366	17.0874	26.2454	19.9454	20.2222	21.8344	15.1074	16.8312	16.8507	19.004	19.0647	22.6816	22.7336	22.6236	20.5412	28.6484	19.3298	19.3288	74.6733
Sobic.001G002900	0	0	0	0	0	0	0	0	0	0	0	0	0	0	0	0	0	0	0	0	0	0	0	0	0	0	0	0	0	0	0	0	0	0	0	0	0	0	0	0	0	0	0	0	0	0	0	0	0
Sobic.001G003000	4.14378	4.09442	4.25701	4.80028	5.40333	4.94072	4.95597	4.40068	5.08238	4.78998	5.23619	4.65842	5.27622	4.95756	4.82384	4.7464	4.43829	5.25101	5.86931	5.23045	4.68201	5.20528	6.31373	6.61054	4.17244	4.40089	3.99838	4.13805	4.78795	5.49112	4.65488	5.33463	5.09003	4.65384	4.67796	7.41086	4.42233	4.52565	4.8855	4.15344	4.53332	4.27584	4.85767	4.96118	4.54961	5.2335	4.88282	4.61303	9.64653
Sobic.001G003100	130.193	109.726	129.797	105.387	113.807	121.293	115.925	112.887	112.185	116.444	133.322	118.803	107.746	110.025	112.555	113.236	106.169	104.947	98.1859	95.6178	103.227	91.0042	91.3539	81.8821	103.856	94.3916	103.536	108.016	106.598	79.0923	105.192	106.142	95.7364	107.347	116.888	79.6858	120.112	107.846	104.431	120.381	106.58	102.073	117.742	101.251	98.8546	108.196	98.1574	98.2389	58.1584
Sobic.001G003200	44.4127	44.486	49.2152	91.4584	87.7143	90.0263	93.3641	83.8324	86.8913	80.4309	94.5421	83.6083	72.4886	73.7642	73.2214	84.2341	74.7228	93.7811	76.0367	90.8971	89.9703	80.4249	77.4874	80.2931	81.9685	48.707	41.4753	80.656	80.7201	97.4136	83.0936	93.4062	88.7103	93.0926	83.7667	123.226	47.0114	49.0148	45.793	83.7976	70.3186	87.2978	81.4518	84.0829	82.4469	75.8216	84.4995	81.8228	3.71449
Sobic.001G003300	5.14451	6.41806	5.59502	2.63172	4.09598	3.34092	2.90736	3.36562	3.28024	3.35171	2.25929	3.82748	3.56867	4.35347	4.93232	3.59939	4.2689	3.37036	3.73386	3.79719	3.98229	4.18667	3.2399	2.98146	3.67628	4.76436	5.56718	3.68094	3.59908	2.88189	3.30818	2.43915	3.17318	3.14735	3.18145	2.4292	5.91555	5.64324	5.73587	3.78646	3.85818	3.82933	4.20787	3.41287	3.99347	4.03829	3.00072	3.77459	4.06117
Sobic.001G003400	0	0	0	0.0470871	0.0614654	0.04723	0.0411117	0.0574566	0	0.107661	0.0343104	0.0259959	0	0.0466545	0	0.0321771	0	0.112509	0	0	0.127436	0	0.067443	0.0464362	0.0333906	0	0	0	0	0.0587477	0	0	0.107473	0	0	0	0	0	0	0.0412448	0.03433	0.0796641	0.144793	0.0629816	0.0313211	0.0248852	0	0.026795	0
Sobic.001G003500	10.0112	11.6032	11.3607	8.9837	9.248	9.00986	7.90592	8.32002	8.14514	8.78115	7.03253	8.76193	10.4815	9.49063	9.48529	9.23539	9.09289	8.46463	8.94407	9.6355	9.67847	9.01177	9.25758	9.17639	10.5046	11.6403	13.9692	10.5255	10.305	9.72981	8.99035	9.80436	10.4923	10.2979	10.4303	7.32465	11.113	10.7042	10.476	9.32522	9.5911	8.30784	9.82154	9.15834	9.8372	9.87749	7.89185	8.91161	15.1344
Sobic.001G003600	6.52555	7.60691	7.8014	13.6001	9.17496	12.3062	9.47835	7.74041	7.97241	5.80589	2.75983	6.82279	5.89266	9.57859	6.89186	9.07323	7.75618	7.09374	3.25563	5.62058	4.99549	3.73317	2.26202	3.04275	4.14437	2.79829	2.81368	4.23581	3.45221	2.24561	2.04833	1.49413	1.56942	3.37148	3.09739	2.75854	7.61247	4.82437	6.57529	8.77551	12.9718	11.4727	10.7455	4.16721	4.77787	9.67282	7.28437	8.17531	0.255076
Sobic.001G003700	0.340067	0.385481	0.268068	0.141175	0.184193	0.581105	0.611093	0.563919	1.14563	0.199346	0.414765	0.53617	0.530772	0.153928	0.457154	0.102418	0.3287	0.352186	0.192512	0.248795	0.459725	0.558784	0	0.403382	0.501255	0.339172	0.492986	0.101534	0.0979981	0.948232	0.398893	0.149198	0.877869	0.39233	0.0919149	0.34304	0.0899933	0.360681	0.484882	0.138626	0.346835	0.486419	0.352771	0.334034	0.319063	0.227891	0.696845	0.161742	1.85692
Sobic.001G003900	3.36239	3.41297	3.25517	1.42525	1.81916	1.50918	2.01226	1.78061	1.64937	1.64734	1.37484	1.40793	1.40159	1.9336	2.42297	1.17647	1.54203	1.52759	1.39478	1.8389	1.71343	1.33959	1.18536	1.0479	1.67468	4.01174	3.39805	1.61177	2.24189	1.3036	1.0362	1.18975	1.57692	1.0555	1.46383	0.987512	3.98845	4.3456	3.87592	1.5553	1.58988	2.1038	1.2572	1.40998	1.64871	0.877756	1.58328	1.39693	0.733136
Sobic.001G004000	0.420905	0.667252	0.562365	0.159866	0.214008	0.301289	0.425007	0.26844	0.684742	0.426937	0.657983	0.360529	0.593313	0.636486	0.377559	0.331982	0.157345	0.271155	0.211504	0.372857	0.268463	0.304429	0.411946	0.509631	0.463912	0.663823	0.746403	0.349591	0.391254	0.604888	0.267572	0.312863	0.243892	0.278024	0.22798	0.744681	0.816224	0.49063	0.5633	0.212715	0.240753	0.387332	0.498927	0.371168	0.469416	0.563815	0.44125	0.374928	0.822087
Sobic.001G004100	14.689	15.5312	16.91	11.1166	11.4896	10.1413	11.0616	11.0864	10.8975	12.0691	11.2088	11.5074	14.7645	15.4156	14.178	11.841	12.7097	10.46	13.2785	11.5326	12.5319	11.7527	12.2768	12.1697	12.1262	13.2732	15.2092	12.7378	12.1575	12.4481	11.3657	12.7185	11.4963	12.7134	12.5729	7.11611	16.04	15.5833	16.2579	11.8218	11.7772	10.9149	12.1174	11.5035	11.742	12.5859	11.6236	11.5993	16.3402
Sobic.001G004200	13.0614	13.8399	12.9159	7.73134	7.97181	9.64376	8.26186	8.65699	9.31868	10.7906	11.1049	9.87408	13.346	11.7381	12.9054	10	10.6281	10.4004	11.6265	10.4155	11.0881	9.91054	12.5238	12.6067	9.05383	14.8734	12.8376	8.949	8.93337	11.9479	10.1072	9.93027	10.7224	9.46802	10.0702	7.86741	12.5216	14.9668	14.3879	9.85583	10.4802	8.93199	9.45719	9.11549	11.177	10.8236	8.94369	9.36169	18.1909
Sobic.001G004300	0.802655	0.753899	0.579949	0.703824	0.480245	0.785878	0.951541	0.704358	0.799317	0.626602	0.571878	0.542933	0.631643	0.667119	0.807074	0.619085	0.603558	0.636964	0.459367	0.838375	0.34638	0.728918	0.81866	0.530652	0.741794	0.560642	0.844196	0.499703	0.80556	0.767526	0.62112	0.618853	0.852427	0.555908	0.48914	1.71925	0.726074	0.515687	0.742997	0.647583	0.576022	0.829265	0.78181	0.676453	0.846176	0.471563	0.774189	0.684756	2.5514
Sobic.001G004400	21.516	23.8672	26.1392	16.7195	19.7338	18.1637	17.8977	18.8852	18.4628	21.5734	19.515	20.2331	27.224	23.4931	25.1667	20.4326	21.7236	19.288	25.2999	19.906	22.5233	21.0556	24.1498	23.6739	20.1338	20.5968	22.5873	20.6179	20.8367	20.9897	17.492	18.6787	19.6193	20.4123	21.9263	13.5773	26.3201	23.3286	26.3951	16.983	17.965	16.1538	21.908	18.0631	18.9287	21.96	17.2764	20.0447	24.7915
Sobic.001G004500	40.4707	33.7368	36.3274	79.292	81.0819	82.6067	75.6716	66.1058	75.5153	64.3445	60.1132	78.3184	57.7723	63.7815	59.5834	61.2867	48.9762	60.8391	47.1771	62.6418	59.9302	53.5855	37.1086	43.1766	40.3622	28.3777	32.3285	42.0571	44.639	30.503	44.5429	38.0483	32.7057	23.706	17.8901	45.0519	30.5051	24.2169	20.2111	67.4996	58.0823	65.4477	60.2351	67.0277	67.488	59.8687	53.5465	72.4003	1.79294
Sobic.001G004550	0	0	0	0	0	0	0	0	0	0	0	0	0	0	0	0	0	0	0	0	0	0	0	0	0	0	0	0	0	0	0	0	0	0	0	0	0	0	0	0	0	0	0	0	0	0	0	0	0
Sobic.001G004600	0.32736	0.224605	0.184212	0.106867	0.254639	0.208658	0.149973	0.283582	0.161069	0.166524	0.0810324	0.183266	0.13749	0.205922	0.211025	0.297886	0.246268	0.292518	0.345982	0.151606	0.194252	0.290238	0.320883	0.158145	0.220038	0.110226	0.313594	0.167791	0.148864	0.109173	0.595251	0.326356	0.420218	0.317164	0.299918	0.0247314	0.252899	0.181203	0.349734	0.358739	0.383928	0.192004	0.264158	0.137836	0.212082	0.410859	0.104714	0.28335	0.680281
Sobic.001G004700	2.55566	3.18839	2.08859	2.31805	2.12496	2.5286	1.88159	1.71271	2.18621	2.24205	2.61989	2.38817	2.21957	2.01703	2.37257	1.91501	2.2027	2.22825	2.40807	1.9611	1.98676	2.42505	2.08175	3.12522	2.80566	3.17147	3.02649	2.02877	3.33791	3.61894	3.5565	2.21332	3.61328	2.12871	2.25663	10.6407	2.72635	2.66939	2.2787	1.78969	2.29459	2.37371	1.98099	2.19896	1.87137	2.12635	2.73625	2.46981	3.27868
Sobic.001G004800	10.2885	13.1619	13.3076	13.459	20.29	13.1424	12.5035	15.1569	10.0502	13.5967	7.41823	10.9111	7.75693	10.359	11.8851	11.0662	15.2152	10.154	11.3833	12.6571	11.7982	13.8452	6.02283	7.27077	23.1727	16.0019	21.7054	23.2261	19.2649	9.91832	17.4941	9.82698	14.82	14.11	13.9343	16.0495	9.99848	13.2617	13.2335	15.8629	16.3947	13.6142	15.6072	9.92014	13.1306	11.9999	11.5343	11.4839	4.72864
Sobic.001G004901	0	0	0	0	0	0	0	0.100892	0	0	0.238413	0	0	0	0	0	0	0	0	0	0.107032	0.131844	0	0	0	0	0	0.109811	0.11735	0	0.107	0	0	0	0.303045	0.036329	0	0.103276	0	0	0	0	0	0	0	0	0	0	0
Sobic.001G005000	1.81916	1.34796	1.78411	1.35073	1.74536	2.04094	1.4108	1.80436	2.12722	1.7603	1.18458	2.05549	1.48868	1.47194	1.08735	1.62306	2.60648	1.65373	1.97064	1.29657	1.8657	2.21097	1.03763	1.36786	1.51777	0.788479	1.60994	1.52174	1.97263	1.07198	1.08891	0.761761	0.924987	1.23825	1.05989	1.87359	1.44609	2.00184	1.51237	1.91706	1.22709	1.78961	2.07948	1.31666	2.01265	2.39994	1.94797	1.63447	2.03084
Sobic.001G005100	0.0200676	0	0	0	0.0340042	0	0	0	0	0	0	0	0	0	0.0337334	0	0	0	0	0	0	0.0223549	0.0350429	0	0	0	0	0	0	0.0491275	0	0	0	0	0	0	0	0	0.0145794	0	0.0187233	0	0	0	0.0499225	0.0544374	0	0.0153672	0
Sobic.001G005200	196.926	199.339	170.612	223.408	223.858	217.187	225.376	210.466	230.488	219.888	259.521	228.754	226.941	211.141	217.377	212.842	201.301	223.533	187.536	226.856	235.725	234.334	186.705	212.423	250.879	222.821	220.462	256.81	246.664	249.675	251.03	260.965	253.497	237.612	219.488	192.282	183.895	204.947	199.005	218.811	203.476	212.296	211.646	235.858	220.417	189.497	206.704	229.968	0.62474
Sobic.001G005300	1.44451	1.54021	1.17666	5.88966	5.04972	5.99768	5.56131	4.827	4.71321	6.05155	4.70691	4.36729	2.26364	2.92671	3.10511	4.44335	4.66091	4.65064	2.72499	3.82857	4.19684	3.72343	1.49846	3.06025	3.19074	2.8382	2.82374	3.93385	3.49956	2.61891	3.2563	3.50032	4.37254	3.10248	2.19112	3.73663	1.48063	0.886882	0.801147	4.84302	6.54769	5.77448	5.09428	5.59409	4.98442	3.73617	3.71914	4.47489	0.859657
Sobic.001G005400	0	0	0	0	0	0	0	0	0	0	0	0	0	0	0	0	0	0	0	0	0	0	0	0	0	0	0	0	0	0	0	0	0	0	0	0	0	0	0	0	0	0	0	0	0	0	0	0	0
Sobic.001G005500	95.1961	147.784	101.685	38.6505	38.8726	34.4697	46.8235	40.9395	49.5398	55.3469	47.1557	48.8686	82.7494	105.911	106.854	42.7248	42.0044	45.8703	50.1185	71.4587	60.6978	63.4223	38.0313	45.6592	58.8717	155.188	121.696	46.6044	53.9472	52.3236	26.7632	22.51	19.4977	21.035	21.5328	34.3037	105.648	115.649	110.831	36.3701	44.0623	53.0109	47.0043	50.1302	50.4998	46.7655	73.8209	57.7417	1.65947
Sobic.001G005600	25.0525	26.3416	28.7476	27.3219	25.6499	24.3421	24.3221	25.1698	24.5232	26.602	23.6008	26.2618	28.635	27.7511	28.4305	27.0274	27.8936	25.1879	29.8172	26.3202	30.3527	28.0169	31.9901	29.2079	23.6578	24.3153	28.9556	24.9376	23.4	25.7869	21.5296	21.7	21.8267	21.1681	21.7653	11.7016	28.8317	30.0901	28.9099	28.0849	28.0507	27.1768	28.5406	26.8015	28.274	28.7584	25.7603	26.7937	41.308
Sobic.001G005700	0.699562	0.981187	0.573294	0.438928	1.17867	0.82288	0.574256	0.736292	0.497892	0.798728	0.440082	0.990749	0.485758	0.363903	0.484059	0.645001	0.863446	0.998462	0.931837	0.480351	0.582767	0.505648	1.17521	1.88932	0.845014	0.988688	0.897021	0.586595	0.942068	0.868745	1.86087	1.03715	1.2656	0.905699	0.590719	1.0467	0.693718	0.414929	0.989028	0.822396	0.658505	0.746818	0.728742	0.824036	0.770924	0.974608	0.614205	0.785231	1.75412
Sobic.001G005800	5.17775	5.07606	5.90976	3.64489	4.3981	3.88991	2.95438	3.97919	3.50428	4.25008	3.67773	4.47563	5.16553	4.60161	4.52448	4.15059	4.64309	3.41072	5.57934	3.82287	4.45996	3.62525	4.97179	4.36018	5.69037	5.72504	6.92601	5.9101	5.02383	4.3333	4.97035	5.10627	5.4848	5.85167	6.72057	3.24542	5.70342	5.19347	4.79702	4.26695	4.48224	3.35151	5.30135	3.63461	3.78837	4.5874	3.1167	4.35775	7.72333
Sobic.001G005900	123.33	97.8194	106.41	93.6156	77.0434	97.2451	81.5709	96.2107	91.222	91.3505	92.5485	94.3388	109.895	107.258	108.486	106.36	108.594	94.3986	111.084	103.172	103.268	92.6919	124.527	103.74	78.2489	95.103	89.3561	93.2395	95.6012	78.3571	82.6338	95.2158	95.7953	89.3688	99.7838	98.7584	95.8126	105.85	100.073	105.83	106.69	93.0324	92.6364	92.3064	94.8814	104.032	99.6416	90.0309	89.5501
Sobic.001G006000	37.1094	30.9216	36.9961	16.5099	18.8371	15.8547	20.3546	20.6185	19.9342	17.3058	17.2463	18.5013	30.0127	29.0069	30.0579	16.4098	16.0085	19.44	16.9591	21.7577	20.7135	16.8923	12.6989	14.9547	24.1717	37.0654	38.5319	23.2786	22.0098	22.3554	18.5679	15.3574	13.271	15.764	13.8025	12.8326	37.246	35.3461	36.2303	18.2197	16.2857	19.2735	18.8223	21.08	19.1893	16.3151	17.6785	15.5573	2.21317
Sobic.001G006101	0.125884	0	0.0733011	0.0636679	0	0	0.0541212	0.0743798	0	0.0924804	0.139725	0.0351498	0	0	0.0410345	0.0866373	0.0487716	0.191515	0.205809	0	0.288716	0	0.0464698	0.0624839	0.130148	0.2314	0.0990787	0.0825678	0	0.112812	0	0	0	0.0539493	0.117808	0.0777002	0.0380716	0.039302	0	0.112392	0	0	0.117997	0.0453736	0.0828196	0.0677457	0.052289	0.0731311	0.101123
Sobic.001G006201	0.507502	1.19781	0.314522	0.725764	0.666548	0.191047	0.708262	0.981042	0.561504	0.642253	0.376708	0.228652	0.967348	0.769043	0.266483	0.65674	0.792843	0.706021	0.488748	0.448542	0.671882	0.489465	0.558879	0.515127	0.56537	0.159036	0.25944	0.636019	0.579284	0.417968	0.623048	0.103256	0.363974	0.0926167	0.45733	0.213326	0.393319	0.130523	0.336859	0.683624	0.731389	0.582868	0.914466	0.629981	1.08422	0.841612	0.670758	0.235219	4.14986
Sobic.001G006300	0.0204965	0.352373	0.0830198	0.104005	0.427054	0.0272946	0.202208	0.422632	0.205808	0.208095	0.157656	0.0298684	0.0621867	0.38904	0	0.0709026	0.0822651	0.0315277	0.293932	0.166207	0.142315	0.0911333	0.874873	0	0.110571	0.0722361	0.258495	0.0670492	0.0795781	0.0987688	0.456284	0	0.165766	0.0864657	0.19504	0.472317	0	0.0976571	0	0.267862	0.149914	0.0578295	0.0985195	0.109407	0.0680782	0.619291	0.0435593	0.0941641	0
Sobic.001G006400	37.5307	43.0601	37.4356	32.5809	35.6759	35.2614	36.4609	33.032	35.0045	33.1627	32.2991	31.8308	34.9874	35.5355	35.6141	31.5803	32.1936	32.8732	31.7022	36.8287	34.3426	32.9438	25.9673	26.1017	36.252	36.3726	38.068	34.9818	34.6142	30.1408	33.3542	30.0301	28.0715	26.7633	28.641	40.5546	38.1902	39.0049	36.3488	35.0535	37.3581	34.538	30.6581	34.8981	35.2168	30.4098	33.2813	31.5629	22.1674
Sobic.001G006500	0.475695	0.927159	0.690375	0.701232	0.309186	0.4317	0.619247	0.426131	0.829914	0.993806	0.436895	0.359849	0.400307	0.54074	0.661696	0.892915	0.776001	0.895717	0.814907	0.650237	0.388408	0.629264	0.651575	0.747771	0.623551	1.02205	0.652224	0.510136	0.346722	0.680413	1.06087	0.517259	0.97519	0.455182	0.810658	0.937761	0.765	1.1225	0.760111	0.84009	0.673445	0.499178	0.622585	0.589015	0.67111	0.888923	0.736169	0.514444	0.944512
Sobic.001G006600	0.135453	0.159364	0.109566	0.0793862	0.201856	0.191141	0.0944084	0.183679	0.0887016	0.180296	0.134145	0.134138	0.0930464	0.0796468	0.182385	0.146381	0.159069	0.118758	0.200985	0.0914992	0.125065	0.209173	0.144707	0.221261	0.108068	0.0514462	0.177745	0.135499	0.152288	0.13089	0.253039	0.0670325	0.189154	0.18946	0.180025	0.237409	0.147493	0.165282	0.254486	0.245222	0.176353	0.134751	0.203905	0.168992	0.146945	0.22146	0.17039	0.185198	0
Sobic.001G006700	18.721	15.3367	15.5929	16.4534	17.2937	18.2028	16.7359	16.4619	17.6871	19.7129	25.0696	20.3084	25.982	18.7017	18.5589	19.7147	20.0264	20.4541	26.2871	19.5315	20.0223	21.6904	29.7795	25.2534	15.3372	18.401	16.5438	16.1296	15.488	20.7447	17.3293	20.5529	20.04	20.0662	19.4435	14.4091	16.1936	18.702	18.2268	16.3689	17.7381	17.7103	17.1904	18.6153	18.3068	17.5774	16.6392	17.4644	40.4374
Sobic.001G006800	8.5532	11.5251	10.2627	6.95134	8.54936	6.9055	6.60809	9.38463	7.01276	9.73636	5.47208	9.22518	9.55311	8.32181	8.72765	8.77692	10.2511	7.61025	9.85285	9.85294	8.58899	11.9371	9.27391	6.59582	11.2767	9.15839	14.1711	9.98041	10.2126	9.238	9.98032	8.48166	10.3131	9.22002	11.4525	6.88049	9.13495	6.99773	6.946	10.4437	10.1119	8.24499	10.9483	8.7114	8.81752	12.0667	9.13494	11.6175	13.8665
Sobic.001G006900	0.347535	0.247931	0.106412	0.516133	0	0.0804611	0.165078	0.2261	0.641813	0.0830596	0.386497	0.0957679	0.211762	0.18305	0.447137	0.374079	0.542446	0.317092	0.349638	0.301357	0	1.25926	0.26259	0.514551	0.605752	0.402954	0.443404	0.121745	0.610665	0.315058	0.935477	0.352835	0.480612	0.619565	0.111095	0.703654	0.110811	0.766965	0.928236	0	0.139304	0.0979734	0.219512	0.271803	0.517152	0.281061	0.14165	0.507102	0
Sobic.001G007000	16.1977	16.7217	15.3886	13.9545	13.0326	14.0009	13.1419	14.0265	13.481	14.2351	16.867	14.8972	17.2424	18.8142	16.5006	17.1145	15.9712	16.2201	17.1549	14.0449	14.5689	16.4025	19.3777	18.8253	11.2816	14.731	12.752	11.5095	11.8609	15.018	15.0937	13.5377	14.5717	12.7046	13.1214	9.97718	15.8737	19.0489	17.065	13.7569	16.0141	15.3521	13.5279	15.6172	15.2783	16.9965	16.9945	15.0129	25.1577
Sobic.001G007100	3.96747	4.24979	4.00956	3.82365	4.22363	3.60821	3.31029	3.42842	3.54968	3.91872	4.24282	4.05408	4.60083	3.90361	4.11157	3.95434	4.11291	3.7236	5.50095	3.67706	3.86062	4.58561	4.82868	5.41467	4.3132	4.37801	4.41105	4.25507	3.81874	5.08425	4.69349	5.17002	5.07458	4.90079	4.69233	3.33679	3.6057	4.04455	4.33455	3.50899	3.81725	3.81472	4.16717	3.18636	3.8205	3.83311	3.12088	3.71146	4.63875
Sobic.001G007200	15.5977	13.5904	12.9736	10.8417	10.7042	11.9898	11.7678	11.9078	10.4914	12.2264	12.4534	11.8513	15.4613	14.1182	13.9036	12.1732	12.4696	11.8215	14.2167	11.371	12.1277	12.3106	13.5498	13.4492	8.53456	10.3983	11.2533	9.34631	8.71536	9.82596	8.74948	9.01217	8.51151	8.72776	9.15081	4.81777	13.7723	13.6614	14.8539	12.3279	12.5658	12.1527	11.1563	11.3077	11.7665	12.3511	11.6409	12.2339	18.7515
Sobic.001G007300	0.885111	1.79124	0	0.930318	0	0.616087	0.236287	0.948424	0.415335	0.450415	1.03584	0.254079	1.69034	1.03831	1.14788	1.37659	1.08409	1.35886	0.62306	0.401901	1.16421	0.733456	0.348903	0.932744	0.961099	2.18456	1.26896	2.05104	0.921773	0.813022	0.324132	0	0.935485	0.857576	0.302478	0.56129	0	0.576786	0.331772	0	0	0.262111	0.596178	0.386957	0	0.737234	1.46483	0.542762	0.911852
Sobic.001G007400	14.3181	10.4881	12.7627	8.29961	8.86009	8.50848	9.03561	10.3452	7.50863	11.3097	10.3353	8.86834	13.884	12.4705	11.9485	10.0476	10.3861	9.3028	12.1005	9.92519	11.196	9.56256	11.7355	10.0146	12.1502	10.9907	14.1547	11.8678	11.8154	8.19804	9.78913	10.245	9.34241	9.99235	11.6167	5.0256	11.8102	9.71359	11.4593	10.7321	10.0329	8.64366	9.68863	9.39212	9.42495	9.96502	7.85065	8.85866	13.2149
Sobic.001G007500	9.75362	11.6033	10.7795	5.41475	4.66993	5.25705	4.9166	6.20544	4.61708	5.91111	4.66153	5.29994	9.7901	7.90312	7.18104	5.98938	6.08849	5.10776	7.01728	5.55173	6.73633	5.67292	5.47229	4.60277	6.90927	7.87061	9.13651	7.12423	6.92344	4.40833	5.14159	4.14168	4.83697	5.7262	6.58617	3.48343	10.0703	8.71577	8.19171	5.86445	6.76125	4.973	6.98677	4.91904	4.92066	6.24003	4.69548	5.51539	7.31386
Sobic.001G007600	52.2049	49.3861	53.889	62.2284	58.6785	52.1989	55.8097	62.2135	54.8219	57.1368	46.1649	61.9497	55.4968	52.9186	58.6673	59.4218	61.7123	55.2319	65.5606	58.1762	63.9615	61.1298	71.8592	71.4946	52.3065	43.0596	47.9239	59.1082	54.1916	47.9818	45.7091	42.7713	49.8252	49.0715	50.825	39.2232	52.325	58.7948	60.5897	66.4114	57.7706	62.3247	64.7968	58.082	59.5024	64.9184	55.5483	55.1509	71.2766
Sobic.001G007700	3.03013	3.51622	2.42662	1.76134	2.26429	2.35184	2.51209	2.13049	2.60829	2.84745	3.33872	2.08587	3.87015	3.62285	3.43385	2.68141	3.21335	2.53605	3.55992	3.21623	3.83749	3.30731	2.06997	3.22857	2.91122	2.94501	3.19403	2.91182	2.83383	4.47767	2.5034	2.14604	2.46042	2.20704	1.8612	3.9961	2.6236	3.16455	2.57193	2.51979	2.73924	1.99149	2.10246	2.69831	2.21184	1.87613	3.33295	3.10845	3.02242
Sobic.001G007800	12.3432	11.4573	13.2604	8.92019	9.65305	9.89867	8.9236	10.8114	8.37389	10.187	8.54717	10.615	12.0312	12.7213	11.2755	10.6031	11.0781	9.20054	12.4378	9.89783	9.80194	9.54551	10.5176	9.76624	13.6741	10.8874	13.3401	13.6964	12.9005	10.4965	9.72313	11.6134	11.5059	13.5404	13.0883	9.42053	14.0922	9.03453	10.441	9.16682	8.87714	8.15296	10.5207	9.4828	8.76583	9.98988	7.84145	9.13563	13.0241
Sobic.001G007900	9.91612	10.4763	9.31721	7.14569	7.85908	9.36545	8.28677	9.26193	7.6712	8.52089	7.92125	8.45014	9.5443	8.65334	7.85968	9.38407	9.93642	7.73886	8.44509	8.30456	8.86396	7.54209	8.32533	6.77642	10.192	9.51083	10.3547	9.19197	10.0302	7.65643	7.80219	6.81001	7.50698	8.38363	9.72992	6.01876	9.33646	7.97585	7.98909	8.49701	9.44178	7.87623	9.86988	8.13127	8.06635	8.21606	7.58215	7.92977	9.23523
Sobic.001G008000	1.80966	1.77102	1.80013	0.619718	0.966174	0.719943	0.671102	0.730954	0.794288	1.06402	0.445804	1.08278	1.84779	1.90848	1.50666	0.797302	0.791641	0.768189	1.04008	0.621383	1.39633	1.07536	0.963705	0.625188	0.964685	1.90366	2.10795	1.12027	0.925716	0.817212	1.29518	0.765387	0.960902	1.00317	1.21117	1.29012	1.64621	1.59216	1.53189	0.993936	0.883087	0.875568	1.39392	0.835473	1.11856	0.958306	0.536352	0.995815	1.49018
Sobic.001G008100	30.062	31.152	26.7835	18.5805	18.9251	19.0061	19.329	20.0635	17.4678	23.0303	20.3531	19.8321	26.886	23.9001	23.1117	18.9015	22.1931	20.5011	23.8901	20.4923	21.4374	20.0785	23.6017	20.4589	20.3501	24.3397	25.2123	20.9681	20.789	18.5118	19.7841	16.1106	19.8393	18.3158	17.9026	18.0448	25.3582	25.7808	26.0809	21.9484	21.5298	17.1857	21.1797	20.0237	18.6604	21.6778	19.8564	22.1636	28.3815
Sobic.001G008200	5.00751	4.25576	5.11364	3.70924	3.99657	3.56811	3.46025	3.63098	3.57611	3.9448	3.91155	3.89071	4.87429	4.20694	4.38328	4.22312	4.61166	4.04229	4.55627	3.63774	4.14097	4.27957	4.48676	4.36158	4.19767	4.23729	4.57158	4.49105	4.36037	4.37126	4.61426	4.89135	4.59854	5.06891	4.84154	3.05927	5.05256	4.39806	4.57089	3.60529	4.68948	3.73882	4.14688	3.9062	3.68891	4.12322	3.59684	4.18517	5.16431
Sobic.001G008300	2.26676	2.00875	2.1929	1.74348	2.01829	1.89571	1.28033	2.22482	1.36061	2.09492	0.942418	1.74086	2.16042	1.85647	2.44181	1.98275	2.98562	2.03922	2.53009	2.1272	2.71202	2.37857	2.1015	2.12132	2.63246	2.3657	2.98693	2.71573	2.68734	1.59103	2.32336	1.63251	1.81905	2.60686	2.43177	0.606062	2.23602	1.9285	1.80075	2.23075	2.08429	1.88793	2.55711	1.71986	2.00574	2.45673	1.35791	2.13886	1.42104
Sobic.001G008400	0.620013	0.926215	0.679635	0.827356	0.955628	1.04902	0.432644	0.603646	0.797627	0.894166	0.184887	0.553433	0.792758	0.662074	1.22022	0.647704	1.00325	1.04464	0.797201	1.0206	0.889822	1.27987	0.688834	0.829524	0.772997	0.860985	1.29365	0.695638	0.798436	0.264929	0.598538	0.990472	0.931965	0.834165	0.31918	0.42332	1.15445	0.71468	0.898544	0.800862	1.12254	0.455448	0.92969	0.827482	1.06542	1.64735	0.334462	1.22177	2.21586
Sobic.001G008500	14.658	13.4414	14.4503	7.30235	9.12063	9.21924	7.65602	9.94446	7.11189	9.64373	7.36522	8.27276	14.3698	10.4072	12.7545	9.01183	10.8971	7.78214	11.1613	9.1715	10.4773	9.50254	9.29482	8.62004	9.16118	11.7287	14.393	9.45226	9.96808	6.7244	8.35788	7.22122	7.70635	9.49549	9.93948	3.98513	13.8697	11.9451	12.6693	9.08365	9.30329	7.75616	10.8697	8.07099	8.82209	9.81527	6.77327	9.65275	14.4606
Sobic.001G008600	1.11092	1.2632	1.24742	1.19243	1.26198	1.09047	1.48452	1.0917	0.938677	1.28701	2.01307	1.3055	1.09768	1.12473	1.20084	0.87104	1.57357	1.14148	1.0225	1.25497	1.36903	1.07351	1.6072	1.02696	1.15423	0.973567	0.778495	0.665858	1.12279	1.11693	0.763861	0.854922	1.29565	1.05396	1.22553	1.05485	0.844483	1.0143	1.33402	1.40268	1.39873	0.931194	1.14946	1.16325	1.32051	1.36655	1.01072	1.06591	0.82504
Sobic.001G008700	39.4951	44.2313	40.8372	23.1487	27.1342	25.0003	24.3216	21.9957	23.7772	27.8568	29.32	28.8459	30.3818	33.3364	35.9745	24.7686	23.7841	25.053	24.7824	24.6205	24.3557	24.741	23.2413	23.8956	31.9588	49.3622	40.6908	31.6084	33.7565	24.4986	30.7231	27.7748	35.0609	30.6286	28.4756	39.72	37.7188	44.7882	38.3601	26.4268	26.4748	23.7324	22.5811	23.8662	22.4459	26.0339	25.3417	25.7423	16.1612
Sobic.001G008800	47.9805	42.2633	42.8371	28.3155	29.0821	30.6229	25.1932	23.7071	29.6647	33.4048	29.237	29.0844	37.9083	34.9519	35.0332	34.9693	33.868	27.98	36.2236	29.4505	30.3129	28.0963	29.298	24.2363	34.6325	36.1451	46.2406	36.701	37.3502	25.4712	32.4127	33.7955	36.9347	36.216	42.4656	43.8225	40.8983	31.8147	29.9327	29.4187	33.0696	27.0311	36.6307	28.414	28.5239	33.5326	28.8129	31.6673	34.5685
Sobic.001G008900	3.76724	3.71517	3.44328	4.63637	6.17845	3.88094	4.34562	3.49666	4.06536	4.88929	3.59385	4.56927	2.78704	2.08634	3.77611	4.03183	3.60062	4.04364	4.33334	4.1714	4.40157	5.08652	5.1355	5.65654	5.45138	3.45629	3.64751	5.68014	4.75237	5.49003	5.64712	3.73351	3.0439	3.99989	3.9345	5.98401	3.8882	3.75346	3.7972	4.65782	3.65559	5.09871	4.33254	5.68466	5.13734	4.99186	4.29742	3.84125	5.94631
Sobic.001G009000	0	0	0	0	0	0	0	0	0	0.0229473	0	0	0	0	0	0	0	0	0	0.0369648	0	0	0	0	0	0	0.0341149	0	0	0	0	0	0	0	0	0	0	0	0	0	0	0	0	0	0	0	0	0	0
Sobic.001G009100	0.0150975	0.0325197	0.0429282	0.0766097	0.0469305	0.0198013	0.0150916	0	0.0371907	0.038088	0.0790964	0.021803	0	0.0339009	0.046525	0	0	0	0.0735103	0	0.0509028	0.060917	0.0535282	0.0686795	0.0278625	0.0254213	0.0859778	0.0459402	0	0.024492	0.076016	0	0	0.0287034	0.10778	0.0396763	0.0459957	0.0970352	0.0894866	0.0326254	0.0257992	0	0.06509	0.0481785	0.137964	0.0562041	0	0.0628331	0.086409
Sobic.001G009200	1.96556	3.66118	2.33047	4.29917	4.08801	4.73885	3.44156	4.00496	3.43211	4.4203	4.22378	3.36778	2.5052	2.01717	2.45528	3.9964	5.20991	4.88771	3.83119	3.98712	3.82954	4.95688	3.34325	3.5237	5.72101	2.39261	2.89173	3.84957	4.79334	5.4059	5.66787	4.73015	5.61752	5.13285	5.72714	7.4559	2.60866	1.76053	1.79746	3.8516	5.07495	3.42112	3.68254	4.36102	5.21731	4.10268	4.02804	4.54451	2.14845
Sobic.001G009300	65.5441	58.2247	64.6509	68.4911	59.2347	59.3731	55.6264	60.6305	61.3287	59.9047	58.2039	61.5858	59.3035	56.8964	62.9481	63.4133	65.6445	63.4596	66.2957	65.6271	61.3811	59.3827	66.885	62.4652	56.3185	69.369	70.2895	62.3726	61.2079	55.67	64.9467	76.3162	72.9117	73.3926	75.252	84.6042	61.9218	67.1335	60.7573	65.7446	66.2347	64.3409	65.3035	68.1125	58.6278	65.6862	58.4615	66.3757	57.1269
Sobic.001G009400	0.922948	0.629849	0.830337	0.306852	0.25795	0.215379	0.242935	0.178356	0.165644	0.30703	0.0719285	0.216774	0.554519	0.49736	0.403722	0.207213	0.151622	0.197746	0.463754	0.268366	0.178444	0.256761	0.340803	0.328434	0.420749	0.730854	1.17569	0.434784	0.356337	0.189356	0.424897	0.22194	0.37201	0.404297	0.426809	0.227049	1.75523	0.94063	0.952076	0.197755	0.121547	0.0538332	0.249045	0.177513	0.262189	0.190826	0.143717	0.316685	0.653237
Sobic.001G009500	3.69911	3.48323	3.2404	3.06104	3.25261	2.57501	2.65521	2.55102	2.66526	2.96907	3.37597	3.02892	4.07223	3.90947	3.30094	3.23232	2.37361	2.87179	2.9227	3.57305	3.0374	3.08639	4.35477	3.24842	1.21021	2.63919	2.35243	1.62499	2.11798	2.74992	1.04661	1.18338	1.71715	1.43748	1.29441	2.90854	2.78253	3.48667	2.48926	2.12789	2.71383	2.43674	2.56631	2.30614	2.74476	2.79582	2.04762	2.65923	17.4635
Sobic.001G009600	10.6785	9.78805	12.0824	26.9805	27.8001	27.2859	25.3332	24.5156	24.255	24.9307	26.5489	28.9765	14.3745	15.2592	14.5395	25.1822	22.8569	25.2563	20.9746	20.897	21.6833	23.7622	24.9192	24.6192	18.3461	9.70452	10.6625	19.1022	19.5002	22.7461	23.182	26.8923	24.6912	24.5122	22.8047	15.18	12.2057	11.7575	13.0207	23.5711	24.2684	25.5975	23.1385	25.4044	24.4967	24.482	21.5196	24.6801	2.64136
Sobic.001G009700	1.53295	2.90775	1.71747	1.56838	1.39453	1.96876	1.06221	1.93247	1.41876	1.64937	0.819569	1.4082	1.62492	1.3323	1.8437	1.54229	2.35271	1.16027	1.5675	1.66789	1.79295	2.63583	1.08912	1.56732	2.26402	1.51707	2.3088	1.85541	2.36052	1.4889	1.31322	0.943886	1.14394	1.37982	1.56671	5.28614	1.59681	1.12858	0.911987	1.06578	2.145	1.31279	1.81383	1.16892	1.83647	1.60489	1.33721	2.12482	0.77702
Sobic.001G009800	91.2976	74.6986	78.7527	78.4229	77.1907	77.6898	72.8802	82.2555	76.0284	77.985	80.5939	85.4655	84.4363	81.0628	81.3575	83.9249	84.0765	84.9713	92.6315	76.8883	82.7788	80.789	103.257	92.0896	70.0325	75.2587	77.6954	80.2797	75.2134	80.1195	63.8384	67.6025	71.2131	74.4521	73.4801	58.5236	75.0574	80.7414	77.1262	78.7179	77.6662	77.2495	82.2043	77.859	75.488	84.6558	69.2629	70.1566	90.5732
Sobic.001G009900	1.91062	3.19798	2.32894	1.22806	0.876032	1.21862	1.13685	1.84084	1.07684	1.10675	0.91162	0.995053	1.84017	1.71011	2.18023	1.56327	1.62218	1.38349	2.2703	1.42743	2.13795	1.58765	1.78853	1.50524	1.15425	1.4969	1.83456	1.58924	1.87876	0.754217	1.21627	0.921762	1.1561	0.974143	1.06621	0.929107	1.44825	2.20473	2.06413	1.26356	2.37489	1.45306	1.17358	1.57126	1.0288	2.19228	0.952232	1.83744	5.06072
Sobic.001G010000	0.385219	0.229916	0.470466	0.0789949	0.214347	0.209841	0.11407	0.046892	0	0.130595	0	0.134983	0.272867	0.178849	0.253867	0.0896195	0.16847	0.127999	0.15145	0.108331	0.0729758	0.0939766	0.165008	0.0783795	0.194957	0.37902	0.491724	0.0695279	0.083003	0.0528468	0.194598	0.0747803	0.128858	0.0872612	0.16469	0.0898389	0.553789	0.463915	0.475737	0.112198	0.116859	0.0754601	0.1305	0.0365931	0.10552	0.0428251	0.0913439	0.047792	0.279976
Sobic.001G010100	60.7918	87.5829	70.1869	95.2731	87.6838	102.985	97.5169	84.9513	104.032	93.4869	86.6359	90.1704	52.6917	58.562	67.2004	73.1367	70.3487	79.125	60.7673	73.8933	68.9792	87.7848	46.9544	62.0179	93.5405	72.6731	70.0715	80.5378	91.0854	76.919	89.5754	72.2371	74.0602	69.2689	68.5336	116.674	69.5904	65.0958	62.3685	79.6395	86.9627	88.2259	79.8951	79.5316	84.4591	86.6187	102.527	90.5982	0.392264
Sobic.001G010200	1.03945	1.66186	0.828598	1.82417	2.26425	2.07994	2.13839	1.61752	1.91662	1.94782	1.58104	1.68825	1.15148	1.26637	1.1952	1.8343	1.99568	1.60321	1.29104	2.16453	1.48306	2.28818	2.1402	2.43402	1.09051	1.87873	1.6482	1.31561	1.54397	2.14127	1.49694	1.19933	1.83661	1.33902	0.899813	1.47723	1.08173	1.16745	1.05444	1.18775	1.54963	1.89114	1.74027	1.15779	1.90496	1.96826	2.54038	1.97066	1.69541
Sobic.001G010300	6.2264	5.56221	6.12979	4.48337	5.0489	5.70313	4.69198	5.25068	5.27859	5.95653	6.00915	5.51088	6.88405	6.67484	6.33799	6.43751	5.71057	5.52492	6.02629	5.40412	5.52402	5.3994	6.5432	6.06279	5.18871	6.74583	5.84628	5.57565	5.5309	5.67587	5.69229	5.9097	5.90616	5.37572	5.55852	4.01245	6.18572	5.26011	6.00142	5.42191	5.6585	5.03705	5.10245	4.77102	5.24384	6.04594	5.03387	5.03803	7.74451
Sobic.001G010400	55.7036	42.5305	49.1064	40.9804	40.4425	33.0027	37.5076	42.7865	39.3567	38.5399	36.3369	43.3339	52.9706	48.3874	43.2632	43.3858	41.1579	43.6601	51.7888	47.8582	44.776	37.4485	51.9873	41.0583	37.8193	53.8606	49.6689	44.9535	38.1439	41.8863	42.5156	37.9345	37.9073	42.2767	43.1014	21.3093	43.0048	53.6108	52.9715	49.7686	49.38	44.7578	39.361	42.3801	41.0098	44.2664	41.1032	34.5633	92.4488
Sobic.001G010500	0.0194418	0.043665	0.0674491	0.02455	0.102098	0.0131489	0.0107045	0.0713318	0.0248191	0.0124599	0	0.0142708	0.0590268	0	0.0336349	0.0167504	0.139578	0.0146239	0.0311526	0.0396182	0.0672895	0.0894826	0.0338113	0.0249092	0.0180717	0.0535697	0.0889298	0.0321656	0	0	0.0160961	0	0.0405081	0.100339	0	0.0124214	0.0149608	0.0631087	0.0705483	0.0416825	0.0362704	0.0279835	0.0154944	0.0341807	0	0.106873	0	0	0
Sobic.001G010600	48.2653	46.8395	53.5615	36.2486	39.0641	36.435	31.9168	39.1179	32.2835	38.9589	32.3688	35.6402	50.0493	45.6023	48.8489	41.8695	44.6219	37.3705	46.2769	42.8588	39.8109	39.4771	43.8631	39.2343	46.3642	48.2187	51.7079	45.3609	45.3894	36.434	41.6501	37.841	37.6932	43.3876	49.5017	44.0662	49.5987	44.4582	47.5899	39.8144	42.718	36.1621	43.3665	35.7822	37.7465	43.4067	32.9571	37.6895	50.919
Sobic.001G010700	59.3101	60.5298	59.5936	50.9545	54.6712	50.9249	47.4131	55.8632	52.8823	58.1813	49.5932	60.5171	58.443	55.97	61.5634	57.2897	62.446	53.0526	65.2472	53.7056	57.7303	57.674	63.2131	60.4776	53.8198	54.5246	59.803	55.9837	57.782	48.5032	45.9819	44.6727	53.2824	52.3091	55.1504	44.8842	61.786	59.628	59.8269	59.3917	57.9385	51.3936	59.5227	50.6887	57.2665	64.5333	55.1254	56.8299	67.9747
Sobic.001G010800	34.6907	48.519	34.2881	18.1388	19.4085	22.5893	18.434	18.2598	22.9888	22.2834	18.1714	21.1212	22.9912	25.1679	28.4394	19.1436	18.6045	19.002	20.1554	23.1799	19.7271	19.9614	13.4286	14.4707	31.4491	41.8249	38.1798	25.8313	29.0852	22.7066	23.0364	16.5651	22.0991	18.4468	19.0008	36.0148	37.806	40.3572	36.6818	21.4331	20.097	22.6928	20.748	18.0031	20.3088	20.2942	20.2844	20.9146	8.21702
Sobic.001G010900	6.73477	7.94364	6.55612	9.02216	7.93622	9.01287	8.97582	8.53718	10.0935	8.58574	9.83771	7.63272	6.07013	7.52536	7.50071	8.78905	8.8488	8.05534	7.33802	8.70323	8.05735	9.37759	6.73771	7.29222	12.278	9.95067	7.82513	9.77423	10.9738	12.8069	13.1724	11.1573	12.9511	10.7816	11.0291	35.7968	6.79263	7.32965	6.84344	7.48179	9.05927	8.58801	7.77497	8.40214	9.34522	7.3389	10.7113	9.269	2.59947
Sobic.001G011000	53.0851	50.5339	61.5579	36.9894	39.133	35.8152	31.7226	42.4288	31.2524	42.7829	31.7474	38.3698	52.3578	46.5899	48.6479	47.5602	49.4853	33.5653	47.4803	38.7938	40.8311	36.889	40.3513	31.7607	41.735	35.8693	53.2975	42.9194	45.6133	30.2639	31.7457	31.6094	33.856	39.1952	45.5023	15.5504	54.3512	37.8733	40.0414	42.9515	42.7056	35.5814	46.4983	35.1931	38.314	47.2926	33.349	41.1845	53.9262
Sobic.001G011100	0	0	0	0	0	0	0	0	0	0	0	0	0	0	0	0	0	0.324508	0	0	0	0	0	0	0	0	0	0	0	0	0	0	0	0	0	0	0	0	0	0	0	0	0	0	0	0	0	0	0
Sobic.001G011200	229.994	219.794	231.799	157.859	159.462	167.371	139	163.099	151.854	166.781	148.652	162.654	204.691	182.726	192.387	171.547	192.518	151.658	189.579	165.462	180.223	157.171	158.304	135.68	180.121	149.341	197.433	191.624	196.551	121.34	129.7	125.356	131.971	139.829	173.142	152.71	210.96	161.385	154.265	172.523	171.115	152.683	183.595	153.683	139.398	165.832	139.091	158.703	191.211
Sobic.001G011300	29.5518	39.3098	36.1628	31.392	25.1201	29.7124	31.2173	33.1493	31.5869	33.3188	31.5986	31.5267	28.3074	30.1429	32.4287	25.9096	30.7096	32.0109	26.4325	28.3078	28.4302	33.7147	25.0476	24.5552	40.1171	42.9012	46.053	38.8147	38.807	31.9128	42.6517	27.5726	33.4684	29.9084	30.8433	43.2955	33.1407	37.6309	32.5807	31.9571	30.6178	31.9647	28.0374	29.7501	29.9991	28.4329	34.0337	29.167	12.4336
Sobic.001G011400	35.1086	33.7447	29.1425	46.2127	43.5797	44.3725	43.0758	43.055	45.1677	39.0331	40.8509	45.6449	28.6104	30.5761	28.8521	39.4371	38.7807	47.0052	38.0796	42.0543	36.56	44.3327	41.6892	41.6934	37.9296	34.2104	27.2522	36.7735	38.9666	38.6471	42.1102	36.8781	39.6831	38.8694	36.0796	45.4697	36.2599	38.2636	39.7901	40.2183	42.8595	43.4426	33.9342	39.7204	41.5508	39.155	44.1201	37.2432	4.29645
Sobic.001G011600	31.4954	34.4748	29.1223	15.9435	14.8008	17.9331	19.1653	20.5143	21.2468	16.2183	19.3987	18.4769	28.9047	29.1634	30.1777	16.1953	17.6601	18.8223	19.9693	23.6073	23.6864	21.1014	16.0291	16.2029	26.847	36.3123	27.1595	26.2552	25.0421	29.2406	19.7496	16.4179	17.4832	15.832	16.1715	25.3457	32.1646	33.4274	29.1658	15.0849	15.5769	18.7049	18.5786	18.2475	21.3784	16.5307	24.1426	20.0847	0.871395
Sobic.001G011700	55.6287	55.4441	64.3524	95.4735	83.073	98.356	102.918	95.0324	90.4162	101.112	106.564	86.4577	68.051	84.1484	72.9948	99.1297	72.5881	79.1128	55.9281	75.5789	70.8898	59.2106	53.7324	40.8069	94.7143	45.3385	53.6781	95.3662	95.8832	99.7474	73.5601	84.8321	81.9663	68.6616	68.0473	45.1711	54.3662	44.311	39.4738	80.5036	81.5061	80.8521	81.0585	90.9998	77.3647	88.432	87.0391	81.7397	22.5065
Sobic.001G011800	2.53133	1.54487	1.79595	0.784395	1.03117	0.946399	1.03518	0.888972	0.936496	1.9921	2.53423	0.860321	1.64906	0.865008	1.6649	0.77268	1.62994	1.77468	2.36592	1.39784	1.18136	1.4439	0.838746	0.780848	3.22734	2.26591	1.38309	1.12384	1.74624	1.51417	1.94295	1.90577	1.74786	1.22697	1.35736	1.16926	3.13741	2.49268	1.84461	1.58935	1.08181	1.94919	0.838281	1.06191	1.21783	2.27764	0.834888	1.19567	1.00034
Sobic.001G012000	2.47111	1.73636	1.35504	1.30432	1.88143	1.00116	1.06646	1.2397	2.00048	2.33412	2.74149	3.17965	5.85112	3.39121	2.65588	3.10733	3.41461	3.4841	7.99233	2.57381	3.25881	5.59914	9.33072	5.91895	5.99263	3.48694	2.04404	5.18741	3.72078	4.4901	102.02	75.5944	61.0897	12.4775	25.7873	5.30296	1.61138	1.96851	2.13835	1.18302	5.07873	1.0702	1.02517	3.35998	1.93562	4.24717	2.79246	7.97459	6.01665
Sobic.001G012100	31.0704	24.8064	26.9503	20.9536	19.6754	19.2206	19.5384	22.4795	19.2052	22.6094	23.1925	22.8254	28.8661	27.6423	26.4668	25.9228	22.9468	21.5018	22.7976	26.7392	23.9228	21.7994	23.717	23.8096	23.1849	28.3132	29.2901	25.3562	24.8991	24.1139	21.9476	22.4073	20.605	18.9808	23.0822	25.6592	26.5563	25.2499	24.301	23.5765	23.5909	19.5078	24.0667	24.3603	22.0171	22.291	20.2013	21.6832	18.8211
Sobic.001G012200	48.637	80.324	65.5649	119.669	140.268	149.859	108.373	108.273	112.624	114.094	70.2922	97.7084	29.6053	41.1732	45.951	74.2105	82.481	61.4723	40.2406	55.2237	50.8916	55.0977	27.6373	40.5031	192.403	60.744	71.2914	151.896	133.912	86.8675	149.458	143.36	159.761	150.025	156.284	215.891	72.1167	44.8656	47.0327	108.757	151.387	112.355	117.687	94.52	128.173	142.211	163.887	146.13	4.73429
Sobic.001G012300	186.806	221.615	195.858	469.943	522.762	518.142	389.433	379.038	419.265	380.273	311.227	355.397	92.1961	149.532	160.227	308.146	280.722	249.866	127.698	194.435	186.834	153.435	76.0446	110.219	651.219	194.52	191.433	627.568	501.842	321.44	458.548	653.392	598.175	718.432	657.368	579.61	240.623	184.709	187.744	496.559	543.358	450.375	495.969	420.074	478.178	574.563	575.486	583.921	6.02088
Sobic.001G012400	23.226	45.9467	29.5094	54.2308	55.025	60.025	45.3574	39.9057	47.5766	52.5511	32.3492	41.7228	16.8411	23.4066	25.7099	27.1095	30.1829	25.3656	15.3597	22.6606	23.4098	23.4634	8.13121	13.1806	94.057	36.2275	37.6012	57.1009	64.322	40.9632	64.1293	42.1819	63.5252	53.9223	48.869	102.078	39.3563	21.2854	24.5755	36.4065	50.8402	49.8336	47.4348	37.5027	48.3631	65.2254	81.8652	67.7505	4.47901
Sobic.001G012500	437.736	472.242	421.282	1229.19	1130.47	1226.51	928.939	1018.17	981.635	1117.15	842.085	891.865	340.391	454.473	422.133	1048.41	1120.54	837.92	736.007	625.324	693.7	769.182	723.116	639.753	902.496	413.9	566.99	947.2	855.048	788.292	855.182	843.241	1077.68	995.319	985.702	1130.5	494.325	311.471	367.267	1160.21	1416.07	970.756	1071.24	1009.11	1135.78	1487.51	1402.11	1429.67	84.8121
Sobic.001G012600	36.5732	37.6007	40.6133	32.2208	29.5496	31.0602	33.2141	32.9942	28.9378	30.9175	26.7483	28.9835	31.0959	33.8417	32.8062	33.0685	33.4061	27.9598	27.0768	32.1148	29.8606	27.1214	23.6566	21.0478	43.7608	36.6213	41.3255	40.4287	36.1813	32.3895	28.636	31.7414	28.4065	36.4978	36.7835	26.4032	45.3012	33.0591	38.4134	36.2461	40.2796	34.2185	34.4637	33.3909	36.3508	37.8843	40.9059	32.2708	10.5107
Sobic.001G012700	1.71775	1.74707	1.40937	2.04636	2.89129	2.5602	2.64167	2.82509	2.58135	2.58544	2.58142	3.03521	1.94327	1.72769	1.4248	1.73798	2.38507	3.25185	3.54923	2.20295	2.53089	4.58202	3.69308	5.84205	2.4519	3.54516	2.16706	2.19536	3.00683	4.03864	3.12571	2.99789	3.16892	2.57077	1.82312	5.02962	1.98276	2.41804	3.35069	1.93116	2.61495	2.52273	1.98106	3.31343	3.60854	2.51819	2.91727	3.28618	0.223565
Sobic.001G012800	6.52442	8.11726	6.46091	13.0594	10.2238	11.592	11.3418	9.83631	10.5598	10.4716	16.1619	9.54212	12.2183	11.3859	7.74671	12.5361	13.2707	14.7452	14.838	9.85972	10.7418	14.1242	15.618	23.5914	6.16191	10.2587	7.52217	6.21562	5.94777	13.4414	9.27226	7.35457	7.87458	4.92272	4.98878	7.68782	10.0639	9.83352	14.2214	10.4436	12.6721	10.3793	6.96059	11.4482	11.12	7.95364	9.66583	9.28167	31.2656
Sobic.001G012900	12.4298	13.0862	13.7079	11.5966	13.038	12.3219	10.7068	12.7804	11.7879	13.0184	11.0252	13.2268	14.262	13.6282	14.8062	12.6662	15.2299	13.1913	15.475	13.0559	15.9029	14.5784	15.7862	15.4684	13.2691	12.7398	13.2882	14.2424	14.4402	12.0484	10.861	11.154	12.971	12.1796	14.2311	5.04554	15.2976	14.5666	16.2455	14.2654	13.7954	13.3107	14.1632	13.0768	14.6444	15.0486	13.1981	13.4488	15.1049
Sobic.001G013000	26.538	24.8563	25.1826	21.1183	20.8404	22.0576	18.3078	21.3383	21.3529	21.7819	19.2362	21.5238	28.0478	27.8653	24.9236	26.6186	27.9176	26.3186	28.3958	23.9185	25.8478	21.7042	30.5443	25.9843	19.4162	23.0831	26.0244	19.7247	18.298	17.6501	19.3461	19.2172	18.6556	17.2782	22.4996	14.5747	25.9793	28.6741	28.744	25.6127	29.3225	23.2179	22.7486	21.6262	23.3488	24.3936	20.9072	22.7136	19.2281
Sobic.001G013100	23.5349	21.3415	21.9087	17.3775	16.4048	14.7853	15.1404	18.4962	15.1902	16.2683	13.3371	17.4004	19.8431	18.6751	19.2419	18.6096	17.5079	17.0548	18.6326	18.5148	16.9519	17.4218	19.5924	16.8759	16.4958	20.7843	23.4702	18.8386	16.2181	17.8575	15.5543	15.6087	15.1128	15.4108	17.7469	11.3717	23.4718	21.3705	22.3635	16.4717	16.944	16.3184	17.8785	14.9459	16.5182	16.9396	15.5345	14.7382	14.3911
Sobic.001G013200	12.7581	16.1457	13.0203	10.6737	10.4861	11.2093	8.68113	11.5558	10.3243	10.7468	9.2586	11.2667	11.205	10.7337	11.677	12.4068	12.2299	10.2703	13.5242	10.6891	10.1129	11.861	11.6514	11.41	9.87221	10.969	13.5988	9.24031	9.19877	7.32508	9.22058	7.12526	10.1465	8.87794	9.48598	10.0292	12.1851	13.5305	12.2534	11.9546	13.0797	11.9418	11.8274	10.9014	10.2617	13.8094	11.5231	12.7962	14.3349
Sobic.001G013300	8.37011	7.53435	7.58985	5.49348	5.33769	5.47776	5.29531	6.14304	4.74213	5.8506	6.02546	6.29113	7.62353	6.70628	7.4449	5.66461	6.81313	5.87627	7.8876	5.94641	6.49682	6.81267	6.76997	6.98169	6.90994	7.09337	7.80158	6.32719	6.18145	6.88473	6.17829	6.14638	6.14123	6.81947	7.5214	5.34696	8.62858	7.79961	7.33951	5.17576	6.20234	5.77876	5.90054	5.75903	6.44285	6.83345	5.2378	5.71626	8.83022
Sobic.001G013400	3.30962	3.8839	3.95215	2.99419	4.3921	3.24001	2.21021	3.29318	2.422	4.08771	1.49061	2.5669	3.63803	2.88402	3.77099	4.13129	5.29219	2.98374	4.15926	3.22894	4.5492	4.36741	3.35523	2.87369	3.86479	2.67984	6.08019	3.01651	3.70556	2.06264	2.62859	2.48724	3.50977	4.19457	4.22525	2.93558	3.70704	2.40971	2.64198	3.26085	4.14192	3.12081	5.26242	2.87415	3.57002	4.7855	2.76057	4.24057	3.14492
Sobic.001G013500	70.0409	61.3315	56.4295	52.9259	49.7747	61.3366	48.7587	58.8277	53.0601	64.0048	71.1092	62.9346	62.4511	63.6608	56.3651	57.2678	57.8219	60.095	64.0053	59.1898	60.1253	61.6156	62.6788	67.2215	51.1984	61.3927	60.2364	54.4186	55.0996	51.5273	62.7337	58.1006	55.5039	61.4552	69.5509	41.8475	54.9662	59.1065	59.3308	56.3749	59.821	50.5727	58.5264	60.1861	64.9109	60.9925	67.3615	63.1063	62.7955
Sobic.001G013600	6.12037	6.77064	5.46243	3.91644	4.90403	4.93585	4.42116	5.38005	4.39245	5.01077	4.34343	5.00216	5.31935	4.88573	4.92276	5.20042	5.89145	5.54939	5.70158	7.02074	5.54337	6.3681	5.7358	6.57441	6.97565	6.93075	8.18013	5.03108	5.8583	5.12159	7.28292	4.24909	6.44043	5.698	5.46796	5.42791	6.16339	5.77919	5.59535	4.54794	4.16205	5.11269	5.65816	5.42555	6.46548	5.14557	4.16494	5.81951	5.01599
Sobic.001G013701	0.493125	0	0	0.660449	0.819751	0	0.255986	0	0	0	0	0	0.769571	0	0.398695	0	0.940204	0.37656	0	0	0	0	0.475234	0	0	0	0	0	0	0	0	0	0	0.526754	0.374881	0	0	0	0	0	0	0	0	0.429656	0	0	0	0	0
Sobic.001G013800	2.10781	2.21017	1.69126	5.1917	4.37596	5.98261	4.7872	5.59269	3.80271	5.45501	5.64094	4.65997	2.48602	1.97199	2.4395	3.53969	4.11633	3.7086	4.14879	3.36316	3.59699	4.60436	4.19601	3.79719	5.30387	3.04911	2.59205	4.47104	5.54279	4.37631	10.2859	7.55918	7.74979	8.46129	9.06412	8.33433	2.2783	4.00016	3.55013	3.09838	4.83483	4.70973	4.5696	4.36906	4.94428	4.59038	6.6095	5.79841	7.37806
Sobic.001G013900	5.10573	4.62956	4.80831	2.70353	2.67655	2.43273	2.2974	2.64918	3.07945	2.5003	2.01594	2.38924	2.71567	2.68623	3.45794	2.65989	2.48754	2.53447	2.48232	2.76953	2.54746	2.36985	2.15186	2.01612	2.99681	4.76587	5.09292	2.70777	3.45224	1.98218	2.76528	2.28339	2.5343	2.30894	3.2696	2.82838	5.5488	6.02628	5.40468	3.46649	2.5957	2.3843	2.84237	2.56179	2.45373	2.70722	1.97427	2.36317	0.81428
Sobic.001G014000	9.17705	11.9985	8.95378	7.68627	7.99403	7.65963	8.12527	9.97691	8.46773	7.67738	6.05553	9.30708	6.71821	6.01742	7.73146	7.4049	7.33824	6.56705	8.03189	6.66684	7.68553	10.2376	7.53787	7.25387	11.4571	12.9965	10.6637	9.60775	10.0292	9.91662	8.8503	6.52848	6.33818	6.71545	6.54318	12.2244	7.91509	9.14836	9.62407	7.49204	9.409	8.76808	8.69364	7.6452	8.44101	9.87333	9.93555	7.6707	24.3224
Sobic.001G014100	6.43374	5.96629	6.1774	5.6185	6.3835	6.17779	6.48504	6.00961	5.88002	6.88173	7.49619	6.42398	6.92905	6.93805	6.50823	6.35392	6.5679	6.80772	7.42856	6.27033	6.73676	6.41919	7.8074	7.31774	7.38967	6.94314	6.98356	7.34883	8.02813	7.47441	7.93147	9.19715	9.16737	8.81846	8.44112	9.6247	6.81944	6.90556	7.3393	6.02774	6.54934	6.04031	6.21201	6.62327	6.37558	6.9112	5.93793	5.95913	8.47046
Sobic.001G014200	35.6522	39.3724	40.3992	57.5685	58.1232	60.5193	57.776	54.9726	61.6279	57.4518	60.1769	61.2567	51.7237	52.1284	52.8916	58.3995	56.9057	57.8345	58.062	59.7399	60.8418	57.2069	60.4034	61.2395	49.6512	47.0235	44.3655	54.0813	52.1255	56.921	48.9508	52.3759	56.546	50.6217	52.6726	57.4543	39.1372	44.3541	43.732	55.7705	56.287	59.9899	58.6734	58.1708	56.4485	59.6016	58.7241	56.8372	50.1266
Sobic.001G014300	10.3573	12.4474	13.1814	12.4925	14.5142	11.2157	12.1826	11.9063	12.7635	12.6982	12.1433	12.8266	13.3564	13.4606	13.7353	13.5525	14.5011	13.9045	16.5465	15.344	13.5438	13.6536	17.2758	19.0744	15.3365	13.2625	14.0414	14.5703	13.3614	16.2764	15.8277	14.3634	15.0087	14.7604	14.7659	13.6498	12.6393	15.8945	16.9351	13.9723	14.6672	13.4409	14.981	13.5151	15.204	14.4695	13.9117	12.4139	24.1867
Sobic.001G014400	0	0	0	0	0	0	0	0	0	0	0	0	0	0	0	0	0	0	0	0	0	0	0	0	0	0	0	0	0	0	0	0	0	0	0	0	0	0	0	0	0	0	0	0	0	0	0	0	0
Sobic.001G014500	34.2926	31.8431	29.366	18.3523	15.2499	18.8942	17.4134	21.0337	17.7386	23.2251	22.2691	19.3562	25.8873	22.5026	26.843	20.8562	22.1827	18.4775	24.6905	21.289	22.9909	20.066	20.2381	19.7055	29.2598	34.4956	36.6652	28.9787	28.5121	25.1996	34.9275	29.269	29.8592	30.2892	29.5173	29.6161	29.1931	27.9073	26.5725	21.6067	21.8428	18.2206	20.6574	19.0374	19.4158	20.838	21.1437	21.2372	35.0267
Sobic.001G014600	0	0	0	0	0	0	0	0	1673.57	0	0	0	0	0	0	0	0	0	0	428.656	0	0	0	0	0	0	0	0	0	0	0	0	0	0	0	0	0	0	0	0	0	0	0	0	0	0	0	0	0
Sobic.001G014700	0	0	0	0	0	0	0	0	0	0	0	0	0	0	0	0	0	0	0	0	0.0323136	0	0	0	0	0	0.0349123	0	0	0	0	0	0.0195457	0	0	0	0	0.0149973	0.0134504	0	0	0	0	0	0	0	0	0	0.252067
Sobic.001G014800	57.7134	56.0008	58.6774	51.9591	50.0161	51.3158	49.9928	57.2272	50.1157	54.5916	49.1046	52.6476	62.1379	60.5267	59.8613	57.3366	59.0829	53.8115	57.9848	51.7908	57.4182	51.9999	59.1825	54.7372	50.7377	50.789	51.6128	54.8451	51.8813	50.4428	46.7565	47.7798	48.6592	47.8733	50.0366	19.1547	56.2584	54.8777	53.3506	55.085	56.3369	55.2574	54.6386	53.7411	53.5686	56.3169	52.5505	50.3608	66.361
Sobic.001G014900	7.80549	8.36885	9.60438	10.2276	9.79064	10.8086	9.99381	10.0186	9.74252	10.2795	12.5725	10.4372	9.59265	9.5765	9.97527	10.4842	10.31	11.3401	9.83596	9.60143	11.4895	10.5254	10.0037	9.3372	10.1966	10.2058	10.9281	10.3382	9.29686	9.5457	10.6086	11.8597	11.76	11.5585	10.9881	5.63428	10.4448	11.3505	12.1456	10.7203	11.124	10.1493	10.3554	10.1109	10.7477	10.1519	9.30229	10.3054	6.81848
Sobic.001G015000	0.144492	0.159328	0.29215	0.356306	0.156784	0.158537	0.238322	0.229517	0.208634	0.302105	0.263557	0.292043	0.202427	0.210684	0.191236	0.226186	0.336037	0.155347	0.349594	0.235752	0.209556	0.267557	0.350668	0.257904	0.174418	0.219744	0.0367668	0.301301	0.275172	0.0924989	0.113014	0.201638	0.0750467	0.176304	0.176037	0.142398	0.155632	0.0916031	0.13992	0.203657	0.212485	0.201319	0.234434	0.198992	0.191103	0.304112	0.220669	0.250131	0.211315
Sobic.001G015100	19.7798	24.2398	20.059	24.9342	18.9321	21.1464	23.665	24.0084	24.4677	22.6365	20.7715	24.5528	23.0144	19.1266	18.7396	22.487	20.3432	23.1201	23.9173	20.762	16.5383	26.0608	27.1785	24.4067	18.64	20.0691	18.8424	15.9801	17.1689	30.5375	25.3607	24.1142	25.155	19.0609	18.0722	22.8583	19.4921	18.5173	18.989	18.5201	23.235	21.0134	18.3665	19.8767	21.3142	22.4201	21.9539	19.0646	41.7704
Sobic.001G015200	13.8235	13.8885	13.8591	27.5327	27.3965	27.0392	27.4334	26.4857	25.0125	23.3309	24.3671	25.194	15.0233	15.9251	13.9028	24.3223	22.0923	24.3742	17.3808	20.4137	19.9195	21.2512	19.5054	20.233	17.9603	12.8521	11.7111	17.1802	17.2673	18.9037	24.0762	26.7038	24.1312	24.4844	22.3303	16.678	14.4477	13.956	14.523	26.3886	23.0702	24.3462	20.6223	25.3385	24.573	21.7662	27.8835	24.4865	0.970314
Sobic.001G015300	2.50217	3.07023	2.761	1.26881	1.90881	1.38036	1.46179	1.4654	1.8559	1.23079	1.2556	0.963085	1.55416	2.01008	1.39676	1.01166	0.952966	1.09392	0.740678	1.55831	1.25162	1.33428	0.776327	1.05723	1.36368	1.78386	1.7992	1.078	1.24645	1.47904	1.72609	2.03462	1.91925	2.09717	1.97569	1.67481	2.17249	1.67725	1.35829	1.32691	1.02801	1.519	1.83101	1.84256	1.38032	1.61834	1.62537	1.48321	0.340464
Sobic.001G015400	8.91963	9.70165	10.5335	7.23271	8.14689	7.35613	6.48565	7.42393	6.52858	7.81641	7.70158	7.73737	10.0558	9.12607	8.95981	8.24035	8.14352	7.18576	9.09812	6.84963	8.36178	7.87612	8.56815	8.17962	8.0307	8.19708	10.1717	8.40832	8.36847	7.24036	7.194	7.80327	8.02082	8.35998	9.08738	5.8834	10.8599	8.89596	9.45501	7.99225	7.18045	6.83493	8.61166	8.4709	7.75635	8.90369	7.15213	7.95819	10.7939
Sobic.001G015500	11.5139	9.89768	12.0315	6.96541	7.04838	6.81462	7.52822	6.84822	6.85397	7.01623	7.04726	7.31613	12.1785	10.0169	9.15999	7.7723	8.09709	7.88188	9.55076	7.85063	8.1193	7.98766	9.73367	10.7712	7.12531	8.56574	8.27465	7.43555	7.50815	7.28142	6.56255	5.19937	5.503	5.97271	6.92332	3.08734	12.3609	11.0217	12.9773	7.60547	7.89471	6.7759	7.04551	7.34624	7.06276	7.06896	6.34384	6.1172	12.8835
Sobic.001G015600	0	0	0	0	0	0.110667	0	0	0	0	0	0	0	0	0	0	0	0	0	0	0	0	0	0	0	0	0.201377	0	0	0	0	0	0	0	0.151021	0	0	0	0	0.227194	0	0	0.148058	0	0	0	0	0	0
Sobic.001G015700	16.1718	27.2003	25.1029	19.378	15.2464	20.737	17.1747	21.2263	18.2785	20.1203	11.9242	21.6238	22.3395	20.1803	24.7866	18.7275	31.4773	17.7367	21.2514	20.8434	19.3393	27.8816	16.4133	18.4007	32.2003	31.5627	37.6423	23.0567	33.0596	18.3102	16.9826	9.407	16.1022	13.6402	15.8737	14.6154	23.8346	27.4128	18.7762	20.9016	25.4673	20.8879	21.8011	15.7966	27.394	21.2376	22.0803	22.8537	0
Sobic.001G015800	14.4245	12.0871	12.5657	9.81682	11.4208	11.5705	11.2214	11.6757	11.4914	11.9564	12.2184	13.064	12.4818	11.0853	11.8791	12.3006	12.399	12.2786	14.108	11.2899	11.8849	14.005	15.8511	15.4282	9.68995	10.6657	10.1392	9.62896	9.49159	11.0829	11.0431	11.3718	11.0538	11.8904	10.8426	9.83902	12.2027	14.5293	13.8768	11.2669	11.1346	10.5922	11.1182	10.8511	11.9131	12.963	9.91012	11.0745	19.2168
Sobic.001G016000	8.23395	9.22496	10.1934	8.56868	8.38407	7.7928	8.07729	8.56453	7.03985	8.28498	8.91043	7.75769	10.7711	9.41216	9.12478	8.98281	9.14868	7.97664	10.2375	8.96773	8.00055	8.16307	9.16424	10.1711	7.97506	8.53264	9.81688	7.7338	7.77563	8.61181	7.79562	8.92555	7.70445	8.86392	7.73593	2.46153	9.62512	10.2714	9.38307	7.72396	8.6756	7.70758	7.84438	7.6636	7.97991	8.14908	7.30387	8.30098	13.6146
Sobic.001G016050	0.478823	0.338149	0.721147	0.128265	0.258122	0.372099	0.134769	0.218251	0.062994	0.0951369	0.288257	0.180928	0.0380161	0.240412	0.17131	0.383304	0.100333	0.0764834	0	0.257676	0.129966	0	0.0440827	0.189962	0.231519	0.318854	0.501481	0.0824832	0.449711	0.325903	0.332572	0.707111	0.208123	0.20656	0.313086	0	0.306896	0.359857	0.426301	0.318415	0.230132	0.21547	0.0394393	0.259072	0.286427	0.102209	0.164395	0.0764107	0
Sobic.001G016100	9.28973	7.73882	7.62008	2.45351	3.54164	3.36776	2.76111	2.56782	2.99329	2.83665	3.10816	3.54448	3.54177	3.81168	5.0715	3.35177	2.97418	3.07144	2.76431	3.11562	3.05914	2.57331	2.53616	2.44633	4.50638	8.48178	6.98095	4.69074	4.65667	4.13356	4.47529	5.8399	5.49971	6.19536	5.68142	4.24357	9.16142	8.95743	8.10632	3.66815	3.30527	3.39511	3.12073	3.09385	3.0563	3.62653	3.46456	3.84982	0.11711
Sobic.001G016200	2.01678	3.58545	2.02217	1.33277	1.68415	1.95774	1.28531	1.41243	1.07211	1.81429	1.31673	1.85705	1.42572	2.11032	2.15842	1.87926	2.9351	1.4722	2.30744	1.78712	2.00571	2.28586	1.45999	2.0756	1.97024	2.30505	2.46418	2.11763	2.46217	1.47791	2.06031	1.90888	2.104	1.44335	2.31623	6.60018	2.1999	2.22433	1.59911	1.91589	1.8964	1.76668	1.92144	1.41023	1.9877	2.66542	1.60158	2.51611	1.49053
Sobic.001G016201	2.11529	7.74171	6.24805	4.84192	5.65212	4.98123	1.07099	4.72562	4.96728	4.01694	4.74564	5.02581	5.02534	4.95275	5.92977	4.75951	5.81596	4.09929	5.21398	3.24719	6.22064	5.0922	4.65052	4.39647	6.22651	8.93683	4.38212	6.35237	5.80678	4.59334	4.46629	4.6629	5.52177	2.12124	8.66556	6.23049	5.09817	6.0521	7.72391	5.18099	5.10191	5.19494	3.20834	3.18953	1.8141	4.35432	4.72349	4.93202	0.57106
Sobic.001G016300	0.0969687	0.0310768	0.0867235	0	0.0706224	0.0365758	0.0223166	0.0601583	0.0171965	0.0347328	0.0263304	0.00996587	0.0104293	0.0336079	0.117808	0.0586123	0.0693782	0.0103507	0.011069	0.0141555	0.0235284	0.015554	0	0.0174417	0.0379838	0	0.0641253	0.0113457	0.0408546	0.0113864	0.0114395	0	0.0426924	0.0283016	0.0215214	0	0.0316306	0.0554855	0.0897636	0.0292515	0.038513	0	0.0325298	0.0239447	0.0568615	0.0188236	0.0150134	0.0106534	0.0259062
Sobic.001G016350	0.260379	0	0.392702	0.343744	0.44996	0.160933	0	0	0.315952	0	0.249233	0.185667	0.203094	0	0	0	0.260227	0	0.214961	0.280048	0.653087	0	0.721136	0.335802	0.240925	0	0.283369	0.238504	0.238547	0	0.235851	0	0.491659	0	0.212486	0.0671286	0.977349	0.415156	0.215299	0.636851	0	0	0	0	0	0.177671	0	0.19652	0
Sobic.001G016400	219.333	200.882	165.178	120.811	157.605	115.769	139.533	126.662	186.788	167.172	154.647	123.546	195.783	175.627	160.898	192.105	149.392	122.73	195.811	173.898	155.149	150.034	201.979	96.275	150.524	159.876	188.367	170.426	163.894	109.601	99.2485	168.608	134.086	148.471	174.468	166.73	188.852	201.805	156.205	247.815	187.777	168.901	174.048	173.136	193.954	151.277	146.334	165.511	158.541
Sobic.001G016500	249.443	220.717	224.198	178.632	193.919	188.16	154.241	190.969	183.675	192.779	169.864	180.065	223.098	208.929	217.247	217.171	232.283	186.298	231.422	197.385	197.244	183.696	179.572	145.122	177.016	167.482	211.008	190.044	189.025	105.653	149.286	139.461	142.542	163.027	194.076	162.763	210.829	175.549	168.953	221.999	217.516	191.219	219.379	168.194	183.103	202.466	169.177	194.85	185.429
Sobic.001G016600	5.30055	5.83602	6.20636	4.77732	5.50808	5.07121	5.18497	5.20079	5.17404	5.63533	5.6996	5.37467	6.63668	5.6941	6.55832	5.7574	5.69604	5.90307	6.79062	6.00074	6.09664	5.86061	6.54056	6.60127	4.51176	4.46915	5.68699	4.57458	4.69027	5.47896	4.89853	5.86649	5.35082	5.51496	5.0966	4.91774	6.24639	6.66197	6.60068	4.55129	5.60965	4.84451	5.53305	5.35888	5.58344	5.92741	5.68598	5.60583	7.93565
Sobic.001G016700	5.33195	6.061	6.03214	4.40549	4.73054	5.31548	4.98075	4.75889	5.19768	5.70697	6.06615	5.36353	6.72772	6.09188	6.5964	5.09767	5.99266	5.93531	6.66249	6.04519	6.01479	5.81548	6.7544	7.24527	4.0387	4.90414	4.77188	4.158	4.22369	5.2984	4.04559	4.60137	4.93867	4.40249	4.23598	2.22423	6.50113	7.21139	7.61936	4.05563	4.93688	5.03965	5.3254	5.19815	5.17285	4.9686	5.16679	4.58956	11.4897
Sobic.001G016800	1.40026	1.71491	1.58893	1.39377	1.25506	1.54234	0.974279	1.47703	0.955001	1.82904	0.514492	1.16908	1.40122	1.19341	1.34583	1.59708	2.40985	0.980919	1.35211	1.49207	1.71561	1.33004	1.47526	1.30555	1.92902	1.1406	2.05379	0.863758	1.09931	0.771069	0.821941	0.463167	0.842113	1.31121	1.1274	0.392763	2.03131	1.05033	0.984902	1.47207	1.74515	1.15905	1.43858	1.26887	1.50606	1.83826	1.49601	1.7697	1.58504
Sobic.001G016900	25.8464	31.5243	34.0194	31.2425	34.1615	31.9338	30.8542	29.2315	31.8438	32.8051	30.8819	31.3373	36.8452	34.4326	36.7103	32.4094	29.8047	33.2412	36.4869	32.5382	33.9666	33.1135	37.2555	40.9312	36.2059	33.705	32.9029	32.2717	35.6548	41.9741	31.4896	33.5595	35.9263	36.7396	34.4528	38.9879	34.1731	36.1244	35.7036	28.5315	29.4012	26.1769	34.354	30.7665	31.0029	34.6469	30.5681	31.2323	50.2486
Sobic.001G017000	183.285	170.673	185.5	166.87	175.58	145.333	175.944	172.378	168.6	135.991	128.492	136.471	112.203	145.16	154.909	133.822	121.518	132.675	99.1317	143.12	128.573	116.671	65.0714	65.8344	175.406	255.307	258.171	184.977	153.794	112.259	170.699	145.155	116.527	120.056	132.183	103.46	192.967	204.629	196.889	188.192	163.806	173.868	148.676	155.95	148.076	134.781	148.123	126.586	3.68852
Sobic.001G017100	50.2663	53.0442	59.6557	70.3261	69.0859	58.2955	56.2328	65.4717	55.6736	64.2225	41.3655	53.2671	44.9421	51.5916	51.9516	64.4983	64.2122	50.9082	49.8304	51.4604	62.8299	56.8321	47.5913	41.5073	66.5599	55.3406	72.3371	69.5781	66.8846	52.1105	67.4305	63.7016	74.3677	73.7283	78.1203	58.6072	49.8619	39.3035	44.301	75.4131	77.1839	67.5959	72.2386	63.861	71.7481	81.2364	74.0212	66.0761	84.7887
Sobic.001G017200	29.7065	30.6447	28.6835	22.8879	24.6828	25.9335	20.031	23.8576	25.6408	25.5102	24.3704	25.7915	27.7955	25.7132	28.3049	25.1583	26.3867	25.1635	28.961	24.5095	26.4564	25.9509	27.5874	29.7889	24.791	26.2901	27.2555	25.2247	25.7691	23.4268	23.214	23.0054	26.9099	24.2772	25.9455	27.8572	28.6818	29.3631	28.4813	23.7407	24.6186	23.2218	25.1879	23.4193	24.0844	26.0365	23.9493	24.4892	30.5242
Sobic.001G017300	2.84214	2.57977	3.05654	7.8119	6.3281	7.25244	6.93986	5.52122	6.02258	6.14446	5.82352	6.94128	4.15221	4.28038	4.18742	6.31524	5.86207	6.30691	5.67805	5.92115	6.06182	6.36396	6.67978	6.89668	4.24662	2.57048	2.29898	4.43518	4.24704	5.17518	5.24382	4.94023	5.24219	4.54017	4.44571	4.2395	2.36831	2.7882	2.85594	6.11094	6.00471	6.43283	5.49922	6.27893	6.23057	5.20724	6.38903	6.16243	1.87743
Sobic.001G017400	1.10422	2.37362	0.930804	1.69024	0.608804	1.75952	1.64283	0.919379	1.5718	1.66124	1.91743	1.70622	1.86894	1.36081	1.64109	1.81557	2.35199	2.27732	2.35456	2.15027	1.48692	3.21863	2.87463	3.5008	1.36526	1.35528	1.11286	0.563329	0.937337	2.61762	0.873559	1.08984	1.44068	0.987122	1.00193	1.31687	1.09189	1.8159	1.44342	0.772123	1.72188	1.23226	1.22691	1.76106	1.49804	1.66986	1.45219	1.91501	2.76802
Sobic.001G017500	0	0	0	0	0	0	0	0	0	0	0	0	0	0	0	0	0	0	0	0	0	0	0	0	0	0	0	0	0	0	0	0	0	0	0	0	0	0	0	0	0	0	0	0	0	0	0	0	0
Sobic.001G017600	8.46298	8.77734	7.44469	3.56611	3.90511	4.06869	3.30926	4.40174	3.69848	4.27786	4.74341	5.16421	7.96118	7.39245	5.89355	5.37912	5.14555	5.27877	5.86174	5.92887	5.76645	4.74266	5.59454	5.2347	6.83563	10.8883	8.40417	7.17089	7.38298	8.27431	8.58088	8.17166	7.76578	7.93664	7.42123	6.76787	7.5094	8.31323	8.69175	3.86864	5.69649	4.60539	4.53843	5.23674	4.77547	5.13394	5.08099	4.72466	14.5743
Sobic.001G017700	9.59437	8.81454	10.4221	5.43595	6.46121	6.71755	6.46997	7.26628	5.81636	7.26184	6.45476	6.50125	11.3724	9.61089	10.0989	8.14407	8.56238	6.51095	8.87739	6.59181	7.53484	7.2909	7.96133	7.55884	8.36197	8.79735	10.26	8.32504	7.05284	7.3135	6.57837	6.38841	6.0879	6.53437	8.11063	5.69196	9.41887	8.92284	9.10924	6.29055	7.16314	5.87234	7.6113	7.00727	6.88025	7.25189	6.05809	7.14464	12.466
Sobic.001G017800	3.03019	3.31446	3.55451	3.00347	3.24845	2.90454	2.85103	2.60677	2.72473	2.95827	2.84022	2.68115	3.8667	4.18688	3.68165	2.9283	2.95619	3.22958	3.23951	2.93141	3.39615	3.33136	3.57906	4.09957	2.34951	3.64581	3.07247	2.2845	2.47828	2.8751	2.03595	2.05999	2.34337	2.07276	2.35212	1.5303	3.6865	4.33967	4.08411	3.03608	2.92049	2.70735	2.81658	2.72381	2.65411	3.08199	2.68198	2.80058	6.28876
Sobic.001G017900	6.72203	6.06612	6.8703	6.50742	4.76264	6.62985	6.56507	6.49983	5.74976	7.42718	8.37586	6.67858	8.4385	7.59826	7.04189	7.06655	7.2362	6.77497	7.26541	6.92215	6.83079	6.53288	9.1909	7.75034	6.43074	7.72429	8.08869	7.91554	6.28227	8.62363	8.1028	7.60068	7.52462	8.59479	7.98958	3.633	6.37873	6.54143	6.95798	6.45219	7.18606	6.24893	6.49741	5.91245	6.88825	7.41781	7.50981	5.97801	12.3883
Sobic.001G018000	9.43423	8.06868	9.73414	18.7774	17.4261	20.8666	20.0802	17.7177	16.6562	15.2673	22.9447	19.2585	9.56175	9.33571	7.51174	14.7424	12.5099	16.5259	10.2761	10.8712	10.4864	13.3583	13.0097	14.8764	11.4857	10.0216	9.82803	12.3325	10.6466	13.0173	22.1746	27.369	25.6664	24.909	25.1766	15.0169	9.90413	10.1127	10.9406	14.9363	12.4371	14.7568	14.2274	14.6395	13.3293	12.428	14.4015	13.5242	0.34278
Sobic.001G018100	13.2437	13.0596	13.1914	12.6266	12.1169	11.1958	11.0301	12.7791	10.8254	12.6072	12.7183	12.6351	17.0901	18.5799	15.5594	15.6214	17.093	14.5202	15.0305	12.5661	13.6682	13.1086	19.4809	17.3944	10.8259	13.7591	11.9823	13.1973	11.4292	14.2963	11.9157	13.4338	15.4033	13.3427	13.1364	5.40334	11.9506	14.2762	15.0988	13.7522	13.2891	13.5951	13.2591	13.1956	13.3119	14.5551	13.3723	12.2693	20.2328
Sobic.001G018200	18.2885	15.3252	16.1778	8.77212	8.57016	9.84942	9.5902	9.84167	8.13457	10.4972	10.7649	9.3326	15.2841	12.9222	11.8701	9.71621	9.73123	7.64395	12.2557	9.88766	8.82363	8.651	10.9012	9.07525	9.24607	13.7422	14.77	8.79519	8.4864	6.74098	7.16432	6.18053	6.98767	6.75825	7.41223	7.50568	14.8468	12.6059	13.3883	8.98139	9.5129	7.3775	9.62713	7.8965	8.11543	8.70591	8.40828	8.28088	16.369
Sobic.001G018300	0.0211994	0	0	0	0	0	0	0	0.0476746	0.0249078	0	0	0	0	0	0	0.0401305	0	0	0	0	0	0	0	0.0722649	0	0	0.0352547	0	0	0	0	0	0	0	0.0373684	0	0	0.0328738	0	0	0	0.0326805	0	0	0.0281348	0	0.0297362	0.716491
Sobic.001G018350	0	0	0	0	0	0	0	0	0	0	0	0	0	0	0	0	0	0	0	0	0	0	0	0	0	0	0	0	0	0	0	0	0	0	0	0	0	0	0	0	0	0	0	0	0	0	0	0	0
Sobic.001G018400	0.56136	0.788619	0.743098	0	0	0.114346	0	0	0.109589	0	0.258289	0.0644682	1.29689	0.239632	1.05497	0	0.177395	0.14641	0.689735	0.497154	0.701668	0	0.697764	0.900137	0	0.0880274	0.640916	0.233489	0	2.01298	0	0	0.0863791	0	0	0.023873	0.143233	1.01409	0.282842	0.21398	0.634897	0.134908	0	0.589956	0.155754	0	0	0	0
Sobic.001G018500	67.2495	67.5215	68.9794	68.5936	60.5885	53.5204	63.3877	69.2199	58.0323	60.8986	49.8689	55.5029	61.2331	68.7485	62.4019	58.8435	71.8439	56.043	64.659	65.5658	60.7752	59.7939	58.4158	55.6579	61.5814	59.6399	78.3937	66.1189	65.3635	50.9356	57.5342	50.253	53.2169	47.4745	52.6539	29.6303	62.9295	60.3951	61.5596	65.6318	66.214	58.0052	69.2627	61.9305	57.9534	55.9046	58.6154	53.3952	89.0198
Sobic.001G018550	1.14975	0.636213	1.0555	0.676452	1.01575	0.829362	0.675312	0.93604	0.338402	0.770787	0.946496	0.867676	0.825265	0.304483	0.831638	0.859258	0.975216	0.542715	0.940881	0.256279	1.05952	1.36353	1.00476	0.940703	0.784656	0.751764	0.669831	0.411713	0.672541	0.580008	0.428097	0.952376	0.581732	0.702555	0.690399	0.392082	0.81151	0.65518	0.840962	0.722863	0.408512	0.760038	1.49141	0.755058	0.630611	0.714782	0.797429	0.406122	1.55995
Sobic.001G018600	0	0	0	0	0	0	0	0	0	0	0	0	0	0	0	0	0	0	0	0	0	0	0	0	0	0	0	0	0	0	0	0	0	0	0	0	0	0	0	0	0	0	0	0	0	0	0	0	0.0718417
Sobic.001G018700	0	0	0	0	0	0	0	0	0	0	0	0	0	0	0	0	0	0	0	0	0	0	0	0	0	0	0	0	0	0	0	0	0	0	0	0	0	0	0	0	0	0	0	0	0	0	0	0	0
Sobic.001G018800	381.853	304.529	318.45	241.786	227.276	225.093	241.093	267.129	230.3	249.727	251.486	257.377	302.321	277.957	286.488	278.357	289.321	264.848	304.14	241.043	242.652	220.452	255.102	227.013	227.055	251.917	276.439	262.985	245.964	168.326	221.157	205.446	207.124	230.101	276.86	128.506	314.908	245.298	284.9	256.812	270.709	218.753	250.293	235.64	234.707	260.118	202.595	223.916	298.754
Sobic.001G018900	757.294	688.13	693.688	485.739	538.233	509.378	436.905	572.588	472.987	553.067	431.495	543.93	614.023	600.024	612.735	593.808	634.013	487.798	595.922	561.226	561.614	478.67	464.639	419.187	534.487	475.346	610.24	574.619	566.738	347.042	424.847	411.481	402.711	479.144	592.518	458.177	637.658	526.527	531.552	642.423	607.715	538.411	628.56	514.843	510.858	611.947	445.763	564.874	560.074
Sobic.001G019000	0	0	0	0	0	0	0	0	0	0	0	0	0	0	0	0	0	0	0	0	0	0	0	0	0	0	0	0	0	0	0	0	0	0	0	0	0	0	0	0	0	0	0	0	0	0	0	0	0
Sobic.001G019100	0.20118	0.190943	0.300164	0.256799	0	0.242059	0.346388	0	0.47127	0.123696	0	0.141705	0.313609	0.261848	0.164887	0	0.195363	0.306346	0	0	0.165875	0.615205	0	0.500143	0	0.382739	0.206072	0	0	0.150674	0	0	0	0	0.159841	0.149202	0.619058	0	0.320587	0.235406	0.198298	0.286345	0.160538	0.189021	0.178036	0.273842	0.209314	0	0
Sobic.001G019200	7.13612	6.51128	6.50913	6.16738	5.08952	5.72709	4.91333	5.03422	4.21262	5.69153	3.51345	6.04814	5.66953	6.50863	6.44188	5.6876	6.56643	5.70509	5.79941	5.32547	5.79154	6.14653	5.76021	5.58337	5.86506	7.30853	7.12724	6.44338	6.77119	4.9856	4.92757	4.64449	5.11883	5.60994	6.08578	3.11758	6.5504	6.89087	5.99315	6.88837	6.07019	6.16497	6.78753	5.43642	6.35939	6.00604	5.16863	5.65455	2.95662
Sobic.001G019300	24.4098	37.7514	28.4736	14.8352	16.9289	17.4951	20.9034	16.1183	21.7567	21.1257	23.6765	17.4864	26.1743	29.5894	32.7315	15.2818	18.471	19.6083	18.1233	22.3916	23.5522	25.5113	16.1517	20.9925	24.3864	48.4822	35.02	18.8259	26.6949	28.7458	20.3141	10.8634	17.7622	12.5321	10.6514	19.0582	27.9359	30.8628	26.202	12.0531	18.0572	19.7249	19.1968	18.8191	20.0839	18.9714	26.8854	25.1694	4.43959
Sobic.001G019400	4.33704	4.44882	4.47529	6.06411	5.95793	5.6868	5.33873	5.4145	4.79958	5.30788	4.78366	5.39113	4.80717	4.44336	4.77851	5.95716	5.50466	5.38718	5.96099	5.35196	5.58667	6.35266	6.47423	7.08134	5.41373	4.43	5.21973	5.17349	4.88626	6.5363	4.9831	5.66897	5.37382	5.58409	5.63681	5.36198	5.17786	4.6586	5.51754	5.53985	5.17833	5.38481	5.56739	5.41857	4.95098	5.11218	4.18865	5.10373	6.49958
Sobic.001G019500	0.207584	0.329483	0.17703	0.208336	0.140757	0.101456	0.236636	0.0629252	0.098501	0.104508	0	0.177647	0.252439	0.213426	0.201309	0.292689	0.16379	0.245957	0.0684168	0.262161	0.271257	0	0.385913	0	0.0714003	0.0751289	0.407408	0.0695979	0.14896	0	0.133104	0.202041	0.0776636	0	0.262845	0.0289883	0.125259	0.0650078	0.0649662	0.28709	0.398555	0.17428	0.338239	0.0779031	0.361133	0.113858	0.252749	0.18911	0.165731
Sobic.001G019601	0.934779	0.382308	0.525833	0.372828	0.493534	0.547843	0.853184	0.47521	0.350928	0.119685	0.371305	0.556122	0.394735	0	0.584012	0.70362	0.293655	0.542265	0.593765	0.550449	0.416319	0.511218	0.478292	0.492973	0.355426	0.781333	0.721202	0.341094	0.182783	0.796176	0.335344	0.123566	0.637347	0.332235	0.552666	0.754603	1.04127	0.484582	0.722611	0.347499	1.15745	0.214655	0.551817	0.462886	0.697429	0.475479	0.833738	0.0722614	1.50144
Sobic.001G019700	0.446439	0.695083	0.53452	0.256496	0.373258	0.312361	0.312955	0.324409	0.49352	0.380696	0.354739	0.243531	0.619373	0.324107	0.372683	0.429837	0.255531	0.222582	0.265443	0.411427	0.229836	0.512549	0.279774	0.254427	0.444473	0.687015	0.431469	0.272612	0.433322	0.38959	0.385496	0.251242	0.165962	0.349619	0.216884	0.458034	0.421122	0.313766	0.323973	0.266728	0.294261	0.281404	0.283617	0.278147	0.335879	0.257168	0.291635	0.205148	1.45967
Sobic.001G019800	8.12067	8.31664	7.41959	5.11779	4.85723	5.72214	4.8235	6.09763	4.52251	6.12901	6.56172	5.3332	8.36333	7.63751	6.32012	6.16474	6.8522	5.5022	7.15929	5.55179	6.13708	6.35357	7.1361	7.25313	5.79176	6.58155	6.88307	6.40725	5.53454	6.87398	6.14542	6.01906	6.45255	6.23516	7.7953	3.37291	7.26947	8.16217	8.30783	5.64685	5.82686	4.48425	5.51303	5.11299	5.48688	5.75418	5.31986	6.19146	8.46834
Sobic.001G019900	26.5036	26.0062	23.6779	17.1992	15.306	17.0846	16.035	17.8469	18.4308	19.5753	18.4936	19.6025	26.8243	27.7984	25.1422	22.8726	26.4102	19.3961	26.6513	20.0306	23.0445	22.8884	31.8994	27.385	17.013	23.9615	24.3403	15.439	16.9369	15.6936	20.0393	17.5497	19.5202	15.7436	17.4188	15.5121	23.1234	28.781	26.8178	19.1415	21.4092	15.8734	18.9999	17.3483	18.4137	20.6761	18.9015	19.9683	40.2401
Sobic.001G020000	14.0615	16.8022	16.158	13.8535	13.9561	14.0889	12.1063	14.1555	13.1361	14.8915	12.8939	14.9799	15.6634	15.4412	16.803	15.1035	15.218	14.4848	16.2097	14.3759	16.4296	15.238	14.6216	15.2383	15.9961	14.2895	16.4108	15.8326	15.1824	13.9964	13.2604	15.2877	15.1754	15.2875	16.7087	11.4937	16.2797	16.323	16.1368	13.8812	13.5711	13.4753	15.0453	13.523	14.0856	15.4359	12.8944	15.3359	15.9516
Sobic.001G020100	29.1023	28.2148	25.9963	50.9027	40.9781	49.5715	46.1196	44.2123	46.7459	45.1845	48.9203	42.2036	32.3601	32.844	34.7899	46.302	41.1071	44.5611	33.9662	42.99	36.8123	39.5689	34.6341	36.5065	35.2827	25.9423	26.8672	38.4645	34.0544	30.2982	37.1191	41.5244	39.0462	36.5908	34.076	37.756	22.3218	25.4546	23.7731	49.7967	44.7866	47.8743	42.1426	45.4736	38.0549	39.5499	44.6466	45.9295	22.4889
Sobic.001G020200	0	0	0	0	0	0	0	0	0	0	0	0	0	0	0	0	0.207371	0	0.181333	0	0	0.107133	0.204034	0	0	0	0	0	0.0947237	0	0	0.135332	0.0946436	0	0	0.0552177	0	0.0848916	0.0876815	0	0	0	0	0	0.0959283	0	0.109785	0	0.724655
Sobic.001G020350	0.964674	1.23955	0.465257	0.0442579	0.232416	0.108558	0	0.08099	0.332845	0.321053	0.42505	0.269678	2.61619	1.07519	1.29261	0.214509	0.76055	0.463645	2.49447	0.824023	0.709643	0.848713	1.96798	4.32763	0.313272	1.13882	0.139153	0.237546	0.684715	3.35224	1.54327	0.643001	0.798398	0.342372	0.306	1.34144	0.526264	1.72794	1.7444	0.277151	1.04518	0.0753385	0.0275623	0.128005	0.211206	0.214706	0.073917	0.740378	4.07574
Sobic.001G020500	1.24815	1.93103	1.29558	1.15057	0.843814	0.825908	1.29192	1.16799	0.779359	1.43728	1.39025	1.36528	2.00333	1.31999	2.38962	1.06754	1.85751	1.44918	2.40506	1.7959	2.05927	1.71895	2.07687	2.01468	0.959593	1.54707	1.30525	1.05407	1.17961	1.48465	1.22054	0.76555	1.14142	1.31784	1.22714	1.35373	1.51071	2.21279	2.26911	0.757774	1.86482	1.37679	1.17966	1.13791	1.41566	0.968764	1.1534	0.820876	2.10196
Sobic.001G020600	11.9381	10.8413	12.5602	34.4906	33.638	35.4383	38.8204	37.1553	37.4927	36.6429	43.178	40.0003	29.5559	25.8929	24.84	32.4887	30.3935	37.0406	35.0458	37.7479	36.8861	35.3248	38.1766	40.5309	34.8329	12.7343	12.8612	35.6787	35.0343	47.8431	32.8461	37.7304	33.1951	32.7376	29.1396	15.9756	10.8748	8.89372	11.1054	31.6526	27.2271	33.2913	33.5589	38.045	37.6465	33.7297	35.4729	38.4453	1.70059
Sobic.001G020700	0.284988	0.413694	0.344059	0.144801	0.759536	0.397327	0.103777	0.168681	0.312005	0.375253	0.354318	0.271907	0.411765	0.230822	0.300692	0.404939	0.535472	0.245753	0.486403	0.291294	0.158815	0.137561	0.506357	0.3513	0.378513	0.110267	0.281195	0.309525	0.0823085	0.21594	0.478385	0.734013	0.44857	0.693548	0.918387	0.186459	0.248636	0.237997	0.219782	0.376583	0.604428	0.229162	0.326297	0.3013	0.239012	0.309404	0.0870792	0.226815	0.784984
Sobic.001G020800	0	0	0	0	0	0	0	0	0	0	0	0	0	0	0	0	0	0	0	0	0	0	0	0	0	0	0	0	0	0	0	0	0	0	0	0	0	0	0	0	0	0	0	0	0	0	0	0	0
Sobic.001G020900	0	0	0	0	0	0	0	0	0	0	0	0	0	0	0	0	0	0	0	0	0	0	0	0	0	0	0	0	0	0	0	0	0	0	0	0	0	0	0	0	0	0	0	0	0	0	0	0	0
Sobic.001G021000	15.2735	14.5963	14.5713	21.5023	19.6314	23.6824	21.7928	22.123	21.6797	23.3259	28.078	24.3194	15.5564	15.2231	13.4	21.4569	19.0017	22.398	17.4907	17.956	18.1228	22.1231	23.5855	23.2754	13.8451	12.8948	10.7915	14.6719	14.9423	17.9691	18.3416	22.132	20.127	20.8486	18.9869	15.8342	15.0921	15.7104	17.2568	17.6331	18.3133	18.9335	21.2248	21.0891	22.3597	20.8989	22.6738	23.0666	10.0506
Sobic.001G021100	0.139786	0	0.0651777	0.059335	0	0.0306999	0.0763987	0.137629	0.0583033	0.0295833	0.0885075	0.0670141	0.106194	0.116543	0	0	0.139579	0.0696306	0	0.0957005	0.0396498	0.0518208	0	0.118836	0	0.132702	0	0	0	0.0372518	0	0	0.143875	0.0484034	0	0.030734	0.0687508	0.0372047	0.170343	0.100974	0.0443352	0	0.0365439	0	0.0384288	0	0.0500816	0.0712369	0
Sobic.001G021200	0	0	0	0	0	0	0	0	0	0	0	0	0	0	0	0	0	0	0	0	0	0	0	0	0	0	0	0	0	0	0	0	0	0	0	0	0	0	0	0	0	0	0	0	0	0	0	0	0
Sobic.001G021300	13.68	15.4812	14.6874	11.2329	10.2497	11.5059	9.87124	10.91	10.8801	11.2602	10.122	11.8031	13.3796	11.7708	12.3747	11.1768	11.113	10.4027	12.1815	10.9875	10.7653	11.3998	9.72678	9.2773	12.648	11.7847	12.2647	13.1745	13.7961	11.7342	10.2693	8.2149	9.15773	9.90675	11.4288	19.0302	12.8683	10.9831	11.0191	9.83741	10.9223	9.59497	12.0687	9.92859	9.02605	11.5496	10.5778	10.6189	14.0323
Sobic.001G021400	12.6982	13.6107	13.1015	9.07899	8.48937	9.65194	9.6213	10.5936	8.87365	9.92758	8.1668	10.1263	11.712	11.0531	10.0166	10.2038	10.1647	9.40353	11.3395	10.1031	9.65579	9.98749	9.73083	9.23857	12.0817	10.4338	13.5228	12.7916	11.8833	9.99645	10.4204	8.71712	7.72053	9.27465	9.90868	12.6789	11.6114	9.58656	10.7946	10.6619	10.769	8.04437	11.4333	9.90643	9.83393	10.5888	9.02048	9.27422	13.2253
Sobic.001G021500	87.3238	84.1645	84.6246	99.2506	108.861	91.7228	98.223	104.259	103.995	94.3026	80.3312	109.735	76.2204	81.0763	86.84	103.096	97.1761	101.499	98.9117	103.145	105.349	99.0556	105.117	105.048	93.3333	81.907	86.3039	97.8534	99.1052	80.6365	82.8317	77.9712	80.2985	79.4475	84.7978	52.3036	90.1042	95.1022	101.482	107.607	97.7342	106.339	107.586	98.6548	100.575	108.133	89.1344	87.6309	68.4726
Sobic.001G021601	0.877995	0.744156	0.86658	2.2751	1.48158	2.46559	2.05295	2.49369	1.9301	2.02057	2.8339	1.39843	0.938545	0.222098	0.725271	2.42675	1.56097	2.2588	1.42152	1.47933	1.45798	1.88935	1.61618	2.31031	1.24886	0.654746	1.01989	3.342	1.1672	1.34596	1.88258	2.50356	1.55819	1.10703	1.08193	3.59874	1.31308	1.09831	1.56098	2.7383	0.842551	2.26831	1.55459	3.01265	1.89891	2.06955	1.30902	2.40495	0.331724
Sobic.001G021700	5.02874	5.27284	5.20076	2.34442	2.62759	1.96234	1.77804	2.2348	2.13464	2.55679	1.72391	2.34829	4.61733	5.03704	4.75126	2.7598	2.92451	2.21016	3.86115	3.05328	3.31303	2.49345	2.8697	3.22813	4.17182	7.09093	6.5109	4.22818	3.97959	3.88961	3.3064	3.41238	3.18608	3.69695	3.64501	3.04761	5.24104	5.92174	6.49312	2.04738	2.88171	2.2561	3.06031	2.25186	2.58423	3.06635	2.27804	2.5172	4.30246
Sobic.001G021800	4.24313	3.74229	4.88512	2.0859	2.12606	2.24687	2.20999	2.45101	2.01621	2.57291	2.45259	2.27835	4.2126	4.72966	3.93257	2.5513	2.45652	2.67137	2.86349	2.6908	3.08629	2.40067	2.24474	2.58296	3.78728	4.18368	4.79421	3.72056	2.95489	3.19023	2.97314	2.67491	2.81606	3.17195	3.24086	1.32757	4.49908	4.17781	4.37166	2.39109	1.98953	2.01657	2.93056	2.32568	2.47606	2.54064	2.1802	2.34129	2.4032
Sobic.001G021900	0.0874951	0.0908044	0.143277	0.146815	0.0984327	0.0749441	0.162995	0.248085	0.0711672	0.252853	0.110348	0.144539	0.197975	0.10802	0.0830472	0.189771	0.145119	0.152818	0.0702681	0.0604156	0.111151	0.0636529	0.180925	0.0730785	0.106179	0.0691364	0.250916	0.117651	0.223276	0.213162	0.170542	0.104545	0.227648	0.121315	0.365294	0.148577	0.109093	0.0925054	0.32304	0.0640539	0.110077	0.161445	0.137058	0.104759	0.129296	0.26626	0.154701	0.14733	5.95372
Sobic.001G022000	1.23828	1.64897	1.05614	1.22725	0.899188	1.04553	1.34648	1.34451	0.980402	1.73023	0.65363	1.13842	0.873797	1.93985	0.8965	1.26995	1.1737	1.08653	1.48236	1.14465	0.763153	1.59425	0.966701	1.48841	0.963095	1.71876	1.49824	0.780153	1.04287	0.749738	0.908456	0.63789	1.30032	0.96333	0.92012	0.990992	1.20453	1.05353	1.50639	1.11017	1.21483	1.44009	1.27738	1.32255	1.88988	2.04927	1.7467	1.16641	1.82808
Sobic.001G022100	16.5401	13.6445	12.2001	8.93932	8.46753	10.9144	8.58575	9.56119	8.76907	10.0099	12.1157	10.5905	17.6305	17.8911	15.4947	11.5031	10.2888	12.1999	18.1191	13.7439	12.3215	12.8518	18.7152	16.5553	7.14752	13.9768	10.9638	9.53093	7.36734	12.5095	10.7098	9.51282	9.6758	9.13999	9.1603	11.1623	9.40445	16.3745	14.8497	11.0663	12.7531	9.19328	9.62692	11.1888	10.6324	10.3562	8.79581	10.3627	23.667
Sobic.001G022200	1.91191	0.987609	1.95507	1.20369	2.17371	1.72609	1.4326	1.7817	1.52973	1.36288	1.43744	1.8161	2.66833	1.40998	2.8193	2.42697	2.08763	1.45969	1.28247	2.41482	1.87192	2.93225	1.31013	1.99837	1.69513	1.38623	1.10806	2.49673	2.58157	1.91269	2.05937	0.598124	0.974293	1.31579	0.665345	1.27638	1.63986	2.16885	1.04555	1.81005	2.12707	1.54152	1.39687	1.23328	1.77921	2.31359	1.97608	1.37968	0.765159
Sobic.001G022300	11.7607	13.3309	12.8718	8.39015	8.56657	10.0547	8.64989	8.39656	8.49823	9.66396	10.5125	9.16289	14.7484	9.95762	11.974	8.53699	9.94511	9.4861	9.7396	8.59353	8.54539	11.3969	9.50726	11.9417	9.02819	7.55586	10.6264	7.53615	9.26579	7.85437	8.04489	8.84999	10.7076	7.22422	7.973	9.05358	9.67907	8.47198	8.48934	7.44392	9.38025	6.60827	11.4153	7.79028	6.19485	10.7718	6.96575	8.79163	9.67479
Sobic.001G022400	7.40298	6.69674	5.45859	2.95732	4.04611	4.87741	3.74067	4.40931	4.54953	3.44264	2.83724	6.50883	8.5221	6.7748	7.43369	6.11397	8.0696	5.26135	8.95013	5.48337	5.70752	6.4711	8.33296	10.0238	4.58707	8.21852	7.93874	5.75921	6.74381	3.41424	8.56789	6.51352	9.46964	3.77674	5.62851	5.05322	5.76286	7.84431	7.16396	5.34715	6.26409	4.43473	4.59396	5.02986	4.2511	5.44607	3.48143	5.63203	8.71546
Sobic.001G022500	43.5219	49.3169	51.5644	33.6838	38.8856	34.964	32.6279	32.663	36.3756	33.1704	29.9059	36.4432	37.7431	42.0282	43.9911	34.6229	32.5941	33.8981	32.1102	37.2129	35.5629	31.3615	26.4609	27.3447	40.3006	48.0352	49.6446	41.1313	41.7819	29.2805	32.532	31.1291	31.3102	33.9006	36.6512	21.7079	57.383	49.9141	50.2851	36.4426	34.6072	36.9032	36.9192	35.6105	34.0123	36.7922	31.5265	33.2579	12.3043
Sobic.001G022600	160.159	138.295	145.917	33.2574	32.0997	35.7421	37.4015	42.5993	38.9701	49.3305	47.9898	45.056	141.06	130.477	134.982	52.931	57.9603	46.3856	79.5397	66.2504	67.5673	49.3849	63.546	55.2246	62.7561	129.71	140.488	72.3767	72.0408	69.2812	40.1915	40.3681	41.4292	43.508	53.127	42.9633	141.328	131.696	126.074	42.42	44.1754	38.2054	54.2085	47.092	45.386	54.5881	45.2886	52.454	82.0912
Sobic.001G022700	0.0382462	0.0364206	0.0271966	0	0	0.0458365	0.0209416	0	0.088597	0.0456462	0	0.0520724	0.0287513	0	0	0	0	0.0283808	0.030705	0	0	0	0.0349637	0.0954858	0.0328691	0.0716116	0.113119	0.0318212	0	0.139881	0.0630043	0.0912658	0.139756	0.201345	0.266588	0.117861	0.0281956	0	0	0.0429719	0	0	0.0296183	0	0.0318796	0.0757467	0.0382337	0.0544477	0.0399399
Sobic.001G022800	59.0944	49.7217	53.5085	54.1177	47.536	46.9868	46.1039	53.553	47.03	50.7326	46.1701	54.7281	54.4216	54.0691	57.638	64.5323	69.2512	51.4985	56.8009	52.0832	58.9478	54.4469	71.2303	69.3877	42.4485	41.7747	44.4191	49.3066	47.2816	42.1986	32.1106	42.6375	45.8403	44.1355	49.7077	35.4568	44.6851	49.4996	47.4584	56.6637	50.3141	56.9452	55.2266	47.1865	47.1727	56.6264	47.0124	49.1617	63.5171
Sobic.001G022900	261.553	273.877	239.616	250.525	214.486	244.368	222.818	244.605	227.317	259.118	244.042	241.03	240.838	226.299	222.827	252.227	257.138	231.233	254.951	230.573	224.718	253.757	268.242	248.687	276.53	278.195	286.24	288.843	293.009	282.057	343.526	333.591	336.264	325.528	332.367	379.128	222.883	239.003	229.443	265.233	278.701	239.601	226.71	223.232	244.673	244.149	257.181	220.39	334.644
Sobic.001G023000	12.2537	14.4119	13.8602	11.8319	11.3763	11.7621	9.79503	10.064	11.9521	11.9362	11.8017	12.5388	13.5017	12.4571	14.1602	12.2041	13.3155	13.7472	15.6002	12.3448	12.6076	13.4682	15.0917	16.3565	11.7095	14.4002	13.6838	12.1674	13.8121	14.0204	12.4709	14.7019	14.1481	12.2538	12.8311	15.2081	14.0581	16.3268	16.3658	12.0259	12.4514	11.27	11.2762	11.844	12.3648	14.7515	12.4703	12.0593	17.9479
Sobic.001G023100	26.1395	28.5551	28.8092	27.7844	31.4032	27.6195	25.7238	29.5129	27.9803	30.0087	25.9097	30.1542	27.631	26.3757	29.3749	31.6053	34.5312	30.5361	34.0198	30.2978	33.118	31.9346	36.6013	35.8403	27.18	23.9485	26.5411	29.8113	29.6971	26.5251	26.2501	26.0762	29.6239	28.2699	31.0633	26.6529	27.7599	30.5504	31.0357	31.9794	32.574	31.8779	32.3343	29.4004	31.499	34.5465	30.7304	30.8019	37.551
Sobic.001G023200	13.0061	15.0383	13.05	10.0223	9.5698	9.10908	7.42293	10.0215	10.8365	9.73628	7.43194	10.6762	9.06288	9.36187	12.6748	9.17755	8.91073	9.73262	9.05298	9.27242	9.3391	9.68913	8.70562	8.7035	7.48542	14.2023	13.2605	9.13483	10.4037	6.6023	7.14265	7.21119	7.11803	8.39489	10.0781	13.9872	12.9936	13.3831	14.4625	10.6711	11.9871	10.4417	10.2181	9.54398	11.187	11.8715	11.2464	9.79129	12.8841
Sobic.001G023300	20.4232	20.9234	15.5316	11.0296	13.5729	14.1075	11.2611	14.123	15.2053	13.4059	14.8204	13.8045	10.6221	12.1919	14.6216	11.3731	15.4701	15.7281	16.1371	14.8797	14.8948	18.6118	16.4998	13.4851	22.9358	22.382	19.0132	19.9594	21.5907	24.8977	21.5273	16.0262	18.0515	16.2166	17.83	48.9822	16.9531	23.4515	17.9927	15.6706	14.8561	15.2399	10.409	11.3881	12.463	10.33	12.0813	10.3943	42.8824
Sobic.001G023400	4.45122	4.19985	3.98586	3.61831	3.80624	3.68287	3.33676	3.62824	3.52662	3.67695	3.50075	3.80415	3.99111	4.15134	3.66309	3.71343	3.4849	3.60613	3.7425	4.08864	3.84511	3.45975	3.90927	3.79388	3.5756	3.33582	3.89234	3.89739	4.14596	3.67048	4.03796	4.03196	3.81292	3.88156	3.77018	2.24501	4.0199	4.34013	4.11838	4.19664	4.10225	3.87398	3.77613	3.76279	3.62227	4.02978	2.79249	3.76753	4.17878
Sobic.001G023500	7.10519	6.76922	6.00873	7.5587	9.5494	8.15502	6.85638	8.08823	7.76863	6.99973	6.11852	8.6743	5.49665	5.9326	6.43666	7.62747	8.4635	8.06939	8.66687	8.05734	8.45022	9.35439	7.87426	8.72185	8.27989	6.66183	7.26124	9.01901	8.51693	6.72007	8.87694	7.85892	7.94184	7.12277	7.44703	5.75105	6.79672	8.07496	9.07595	8.37148	7.85423	8.34349	8.4101	7.99044	8.60326	8.72554	6.87455	7.69026	3.25755
Sobic.001G023600	1.2967	1.36947	1.29661	0.992743	1.01432	0.790794	1.1406	1.37793	1.48811	1.22985	1.01308	1.19996	1.12169	1.11788	1.26734	1.16156	0.809342	0.905381	1.06459	1.02127	1.59052	1.04808	1.14672	1.39837	1.22286	1.45423	1.66227	1.44789	1.1122	0.984205	1.12353	1.46481	1.38549	1.21027	1.78814	1.65109	1.44476	1.06781	1.02618	1.35137	1.62599	1.01615	1.3274	1.40381	1.28001	1.5149	1.21037	1.40975	2.66072
Sobic.001G023700	0.396954	0.412901	0.298819	2.61112	1.79792	2.34618	2.56371	1.75439	2.2576	2.00322	1.842	1.55576	0.808925	0.781814	0.830406	1.43216	1.36437	1.70249	0.975432	1.30134	1.31892	1.7125	0.86588	1.76333	0.673417	0.412816	0.280512	0.654892	1.04371	1.08737	0.635503	0.213306	0.79906	0.287607	0.343321	1.38155	0.232702	0.224419	0.38413	1.9533	1.63249	1.90322	1.22304	1.50524	1.83529	1.13192	2.37414	2.00266	0.222287
Sobic.001G023800	7.11655	6.48905	7.67712	5.96517	6.07975	5.51013	4.9833	6.32901	4.63278	6.45331	4.3603	5.6146	7.49106	6.70312	6.69522	6.40367	7.25399	5.45865	6.51117	6.87275	5.84775	5.96167	5.94544	5.02001	5.97647	6.69362	5.66719	5.98856	6.12695	5.3992	4.95594	5.17699	5.23537	5.98449	7.0366	3.75155	7.024	7.24487	6.85732	5.53125	6.17782	5.56497	6.52033	5.28389	5.98094	7.18882	5.20267	6.12446	8.85799
Sobic.001G023900	8.15794	11.3996	8.70902	6.37179	6.25994	7.8122	6.41369	8.25868	7.22116	8.3798	5.59432	7.10661	8.36539	8.54256	9.37106	8.70958	11.1808	6.5044	8.8658	7.6313	7.91706	10.9976	7.43844	9.43492	11.6725	9.62726	12.2715	9.95157	9.66036	7.75639	10.1467	6.46094	8.74793	6.46577	10.0621	12.4684	8.18038	8.3366	8.43065	7.69057	9.17452	6.8373	9.24823	7.19632	8.26774	9.65294	8.17497	9.73458	10.1148
Sobic.001G024000	22.8109	21.9137	23.9057	10.7144	11.8594	11.4216	9.38195	13.5206	10.1564	13.9453	11.2069	12.5487	20.9464	17.1854	17.4388	14.0538	14.9462	9.86085	16.2165	12.397	13.7584	12.8205	13.2784	11.8487	12.8554	15.7331	18.8273	13.3848	12.2959	9.75409	9.4612	9.67813	10.0656	12.2585	14.0311	6.82925	22.1496	17.0245	17.4316	11.3924	11.9277	9.88109	14.8474	10.2822	11.0059	12.8261	8.50595	13.0601	20.6736
Sobic.001G024100	0.238814	0.106601	0.178075	0	0.770431	0	0	0.185533	0.26832	0.141439	0	0	0.185075	0	0.0954581	0	0.114027	0.183106	0	0.256875	0	0.235754	0.226791	0.143413	0.3091	0.225158	0.364997	0.101585	0.104209	0.0858412	0.0993703	0	0	0	0.279478	0.14333	0.184687	0.370395	0.189133	0.137886	0.115864	0	0	0	0.102299	0.159686	0	0.168135	0
Sobic.001G024200	11.0852	11.084	12.0122	16.3263	16.6729	15.8887	17.0934	17.1201	16.9874	17.3221	17.4841	17.1	12.8253	14.0701	14.0744	18.0749	20.3281	19.3672	17.3219	18.5689	16.0183	16.8793	19.1841	18.2265	17.307	15.3797	14.9948	18.4372	16.9144	19.5267	15.0761	17.47	17.2319	17.6136	16.8328	13.6758	9.71439	11.876	12.0815	18.6142	17.5786	18.4441	16.2726	17.3489	17.0473	16.3196	17.5143	17.1137	13.971
Sobic.001G024250	0	0	0	0	0	0	0.0834651	0.225602	0	0.0989626	0	0	0	0	0.12758	0	0.149663	0	0.125939	0	0.129329	0	0.149599	0	0.268273	0	0.148681	0.127239	0	0	0.125869	0	0	0	0	0.116988	0	0	0	0	0	0	0.125435	0.13935	0	0.108618	0	0.350728	0
Sobic.001G024300	0	0	0	0	0	0	0	0	0	0	0	0	0	0	0	0	0	0	0	0	0	0	0	0	0	0	0	0	0	0	0	0	0	0	0	0	0	0	0	0	0	0	0	0	0	0	0	0	0
Sobic.001G024400	4.23836	3.6	3.13167	2.774	2.08992	3.32613	3.00532	3.11065	3.94564	3.95392	4.72154	4.13568	7.68395	6.34011	7.72441	6.4269	6.01212	6.28418	5.76836	6.49376	5.23022	4.83986	6.60846	7.41263	3.41597	6.11175	4.62799	2.99443	4.01877	5.35139	1.64105	1.59875	2.22757	1.72459	2.96073	1.45649	1.75013	4.17141	1.38607	2.58087	4.08427	4.2121	4.75608	3.29354	2.1931	2.86778	2.34185	3.47419	0.0675144
Sobic.001G024500	8.98595	12.8345	6.22127	5.26846	6.59944	6.59765	4.41202	5.00092	6.88982	6.35489	9.8044	6.84608	15.131	11.4664	16.1451	12.8615	15.0815	12.8268	13.881	9.24785	12.5733	20.0763	15.9594	18.9674	4.58591	6.72662	5.89533	5.04115	5.50325	6.24845	4.2422	4.19027	5.47162	2.55915	2.69384	4.49819	6.12887	12.5776	13.4519	8.13992	13.7072	6.64661	2.40397	9.21355	5.9859	7.39407	6.22589	6.63876	18.9684
Sobic.001G024700	0.0478682	0	0	0.124497	0	0	0	0	0	0	0	0	0	0	0	0.0823019	0	0	0	0	0	0	0	0	0	0	0	0.158114	0	0	0.0777291	0	0.091491	0	0	0.0258615	0	0	0	0.108038	0	0	0	0	0	0	0	0	0.287745
Sobic.001G024800	0	0	0	0	0	0	0	0	0	0	0	0	0	0	0	0	0	0	0	0	0	0	0	0	0	0	0	0	0	0	0	0	0.0817598	0	0	0	0	0	0	0	0	0	0	0	0	0	0	0	0.0881347
Sobic.001G024900	0	0	0	0	0	0	0	0	0	0	0	0	0	0	0	0.0916227	0	0	0	0	0	0	0	0	0	0	0	0	0	0	0	0	0	0	0	0	0	0	0	0	0	0	0	0	0	0	0	0	0
Sobic.001G025000	22.4198	20.3183	20.7762	16.7131	18.6405	17.3134	16.2758	17.6948	15.6139	18.1331	16.5475	19.1456	21.4948	19.082	20.6419	18.9849	20.6625	17.8769	21.8117	18.6081	21.3636	19.5775	21.1537	19.8958	17.5409	16.7003	20.3345	18.3693	18.6243	16.6132	15.9708	16.984	15.9545	18.5062	19.1158	15.4734	22.2567	19.7484	20.1189	18.1761	18.0893	16.5237	20.2624	17.8066	17.727	19.608	15.2625	17.9679	19.7754
Sobic.001G025101	0	0	0	0	0	0	0	0.232373	0	0	0	0	0	0	0.474998	0	0	0	0	0	0	0	0	0	0	0.276405	0.612562	0	0	0.212354	0	0	0.521304	0.332363	0.703344	0.595961	0	0	0	0	0	0.207036	0	0	0	0.199142	2.41636	0.431241	5.14515
Sobic.001G025201	0	0.054269	0	0	0	0.0667283	0	0	0	0	0	0	0	0	0	0	0	0	0	0	0	0	0	0	0.0470114	0	0	0	0.049408	0	0	0	0.103897	0.0559506	0.0831314	0.08103	0	0	0	0	0	0	0	0	0	0	0.0558883	0.0394413	2.17702
Sobic.001G025300	5.07502	4.06546	4.60282	3.00201	2.39638	2.83556	3.31741	3.08718	3.66449	3.2955	4.29694	3.53133	5.07415	4.65727	3.85617	3.86434	4.09873	3.91353	4.76661	3.58555	3.59838	4.58352	4.74355	4.77359	2.97749	5.22233	4.31289	3.11379	3.0975	4.19421	3.2155	2.9859	3.16901	2.9821	3.14372	2.87783	4.16104	4.9583	6.2467	2.99217	3.71996	3.60436	3.15879	3.5143	3.81378	3.87888	3.54396	3.57569	10.9418
Sobic.001G025400	68.2646	89.8985	73.0113	73.8625	63.3456	74.6992	73.7533	69.6742	75.6116	69.3628	70.5618	73.597	57.9717	65.5419	66.3292	65.9044	70.0065	65.5303	57.3536	68.4637	63.0954	66.611	59.2574	63.5682	68.0266	75.0371	69.325	67.5266	65.2637	66.481	70.2916	68.8908	75.526	66.4847	67.654	105.911	72.6391	79.1131	75.2337	70.0244	72.4053	72.9358	68.9969	69.1716	64.4487	66.575	74.5374	68.9402	33.7228
Sobic.001G025500	27.5119	27.7854	30.8085	30.1987	26.219	30.6481	24.6868	26.2514	26.8116	26.0816	24.7736	26.7052	23.1292	26.393	25.3356	28.92	29.3233	25.5721	23.8429	25.6593	27.0717	25.0746	23.8742	24.3846	35.0103	38.2714	45.0405	38.7055	39.4114	25.6535	39.9772	38.7462	39.4455	37.2181	41.2588	19.3077	24.2375	23.9235	24.6256	33.0055	30.9602	26.604	25.9259	24.6333	23.72	22.7819	25.4341	22.164	24.8697
Sobic.001G025600	64.3637	72.4581	61.9853	40.5737	37.2754	43.6829	37.345	40.4813	38.5686	47.3677	41.7313	44.1672	54.0537	48.8012	53.2021	42.4705	43.436	39.6611	44.7155	45.1294	46.2424	40.9803	46.4231	41.5625	42.6697	45.0585	51.0491	39.0857	44.0951	38.5324	37.5195	34.0324	36.2147	38.0738	41.9976	48.9852	53.9473	49.9872	48.7017	37.1482	43.0524	39.5897	41.7631	36.4836	38.5283	44.1052	38.0551	37.8159	56.7878
Sobic.001G025700	10.1204	9.59124	9.54979	8.97964	9.3275	9.01379	9.50801	9.72146	10.3654	8.78976	9.44997	8.56684	8.27616	9.22162	8.96316	9.38472	8.97464	9.12851	9.1718	9.47823	9.5985	8.84971	7.31642	8.21923	9.00484	10.2794	9.31006	8.75993	8.40681	8.53923	9.97832	8.7926	8.22752	8.98268	8.76207	4.65181	10.3928	9.70952	10.6297	8.7228	8.76149	9.84163	8.58511	10.03	9.08316	8.29146	7.92947	8.7163	10.0395
Sobic.001G025800	8.30268	8.5657	7.6106	4.08577	4.69868	4.39621	4.40239	4.74529	5.06477	4.38437	4.43075	4.68643	5.98222	5.75422	6.01713	4.46094	4.83068	4.32629	4.82049	5.53419	5.28757	4.29093	3.78736	4.21462	5.3405	6.94534	8.36354	5.09354	6.35896	4.48828	4.9288	4.31279	4.70316	4.28702	5.19413	3.16193	9.55368	8.4446	8.35742	5.35581	4.97964	5.12902	5.36667	5.1264	5.10061	4.68049	4.17173	4.44032	2.32041
Sobic.001G025900	0.706968	0.830558	0.892884	0.500895	0.691631	0.718082	0.679987	0.774642	0.555392	0.753738	0.498213	0.64766	0.680609	0.681275	0.752228	0.771559	0.962079	0.634794	0.983581	0.814754	1.01447	0.773636	0.660777	0.726314	0.744674	0.605827	1.05388	0.80837	0.79025	0.436936	0.584048	0.832678	0.668457	0.929637	1.04672	0.443424	0.877318	0.647481	0.809996	0.831405	1.01937	0.650982	1.13798	0.586495	0.831834	1.2532	0.611434	0.88712	0.889934
Sobic.001G026000	18.2586	16.7571	19.1106	32.6082	29.0529	31.5372	30.1431	29.0709	31.3705	30.0516	28.7499	29.558	24.5633	29.7516	27.192	31.9553	29.7198	29.6253	26.2446	30.5449	29.2655	24.7202	25.7203	25.4015	15.5564	18.9753	15.7079	17.0205	17.1314	18.2834	16.7579	19.108	16.5017	17.0095	16.179	12.9274	17.364	20.5324	22.1053	31.6123	29.2729	32.0515	27.1382	28.4994	29.2691	29.1488	28.9928	28.2976	30.7868
Sobic.001G026100	0.0432889	0.073134	0	0	0.138862	0	0.049932	0.139773	0.0962405	0.0500565	0	0.0581193	0	0	0	0.0767667	0	0	0	0.0938748	0	0.0840142	0	0	0	0	0	0	0.0742951	0.063345	0.0738206	0	0	0	0.0694395	0.114598	0	0	0	0	0	0	0.0666914	0.0823653	0	0	0.0866528	0.0602029	0.294871
Sobic.001G026200	7.14134	8.08018	7.06621	7.14574	7.89598	7.42549	6.79863	7.34679	7.51602	8.1414	7.85613	7.7199	7.67009	7.19665	7.78182	8.08777	7.82666	8.08601	8.63849	7.95771	8.7157	9.01252	9.56065	8.81695	6.05473	6.64127	7.02997	6.91744	7.71804	7.70334	6.48715	7.55365	8.17368	8.08265	7.43965	7.70621	8.19259	8.30909	8.52815	8.26959	8.13537	7.49022	7.7707	8.28231	7.98395	8.47875	7.28563	7.82209	9.35874
Sobic.001G026300	0.0578308	0.0571068	0.167151	0	0	0.0356422	0.0312524	0.0859539	0.067974	0.0354388	0.0538636	0.0405849	0.04441	0	0.18907	0.0496405	0.111887	0.132653	0.0472586	0	0.190243	0	0	0	0.150757	0.0535483	0.056277	0	0.052942	0.132077	0	0	0.054995	0	0	0.201582	0.0434651	0.0448957	0	0.12936	0	0.0412319	0.0454568	0	0.143297	0.156693	0.0604822	0	0.283395
Sobic.001G026400	2.2365	2.4568	2.95147	1.8148	1.6616	1.61758	1.35605	1.68974	1.90381	2.35114	1.86036	1.63702	2.9614	2.09487	2.72748	2.16366	2.72062	1.41662	2.94485	1.70892	1.64544	2.24457	1.97608	1.73297	2.35361	1.8678	2.735	2.15278	2.17465	2.06311	2.07111	1.49296	1.84685	2.34617	2.51579	1.95933	2.77037	2.34032	2.28736	1.56138	2.39478	1.62926	1.80897	1.73217	1.61417	2.50153	1.68401	2.09525	3.84558
Sobic.001G026500	33.9184	33.1618	33.3597	28.6717	29.8059	29.4302	26.8846	29.6766	29.1354	29.8807	29.6396	33.3659	32.0648	30.606	31.6525	30.8932	31.5233	32.2787	35.4164	30.6959	31.7604	32.3412	37.2449	38.5059	27.0056	30.7644	31.6489	30.7818	29.8547	31.6522	27.7784	32.7758	32.7173	33.9929	34.4661	39.8351	36.2339	36.9768	37.9195	29.7536	29.5291	29.1677	32.2101	30.9842	31.6574	34.6588	27.6853	30.7732	31.2157
Sobic.001G026600	18.5118	22.5487	23.3432	21.4178	21.1916	16.375	13.3544	24.1865	17.9522	22.0643	11.4333	19.2489	20.7496	20.1661	19.9494	21.5745	25.6625	17.256	23.3814	22.2381	21.4182	21.7075	19.1336	16.9038	26.8588	19.0441	26.725	28.4157	23.7252	16.9098	17.096	12.8277	16.9901	15.1031	20.8204	17.8313	20.6874	14.4595	18.862	23.1606	26.8795	19.1095	20.1452	18.5846	24.337	23.2847	15.5528	25.0277	19.2003
Sobic.001G026700	2.28305	3.15867	2.84511	2.41022	2.11085	2.54755	2.11119	2.13262	2.30933	2.51689	1.65683	2.82121	2.8498	2.43359	2.5964	2.55239	2.79247	2.75725	2.70552	1.97287	2.47572	1.91947	3.19101	2.56646	3.10172	2.77972	3.82075	2.46067	3.26916	2.59486	1.84108	2.11488	2.391	2.08417	2.79921	2.31283	2.41985	2.83032	2.71921	3.25772	2.72731	2.79378	2.09989	1.84712	2.22158	3.27988	2.43245	2.40696	12.433
Sobic.001G026800	12.8004	12.2555	12.2863	12.6527	12.4567	12.261	9.6775	12.5714	11.3086	13.3117	9.13589	13.2307	12.2439	12.0645	13.0425	15.1525	18.2316	11.8396	16.4915	12.0671	14.3394	15.7209	17.0366	18.272	12.193	10.3997	14.744	12.1727	12.2802	9.43838	11.2326	10.0774	12.1747	10.3605	12.7668	7.10881	11.2757	12.7979	12.4506	15.3924	15.2895	14.5192	15.403	11.6827	13.6759	16.2858	11.6915	14.5588	13.4892
Sobic.001G026900	36.7955	32.5465	32.8698	62.4032	48.2915	61.8939	46.11	53.1186	51.0667	47.6346	55.1831	58.1977	29.3655	28.458	31.1804	57.3822	58.0307	49.4668	41.6262	35.7679	40.8747	47.451	56.0744	52.7068	28.0471	17.4821	20.8698	32.2081	30.1277	28.1134	42.7471	43.0675	49.5898	44.2656	48.3525	54.2237	33.3918	32.894	34.1232	62.8077	54.682	46.4198	48.1187	42.8162	47.3058	46.1664	40.1554	46.7434	41.8418
Sobic.001G026950	0	0	0	0	0	0	0	0	0	0	0	0	0	0	0	0	0	0	0	0	0	0	0	0	0	0	0	0	0	0	0	0	0	0	0	0	0	0	0	0	0	0	0	0	0	0	0	0	0
Sobic.001G027000	0	0	0	0	0	0	0	0	0	0	0	0	0	0	0	0	0	0	0	0	0	0	0	0	0	0	0	0	0	0	0	0	0	0	0	0	0	0	0	0	0	0	0	0	0	0	0	0	0
Sobic.001G027100	8.83116	9.33629	8.21616	4.31346	4.62667	4.17346	4.0941	4.51353	5.337	4.60154	4.1479	4.42024	4.98032	6.06907	7.50665	5.81638	5.18514	4.47281	4.81196	5.0998	5.03923	4.54084	3.63716	3.32315	6.10656	8.21537	8.28799	5.87066	5.48104	4.9597	3.64261	3.66138	4.92819	5.13008	5.41015	2.89553	8.71555	8.29548	7.30126	4.61876	5.0454	5.27205	4.80907	4.47982	4.64431	5.43229	4.14023	4.38602	3.60492
Sobic.001G027200	0.299844	0	0	0.190655	0.497514	0	0	0.218207	0.36645	0.0931968	0.138154	0	0	0.371882	0	0.376367	0	0	0.586569	0.153001	0	0	0.260347	0	0	0.141063	0.28279	0	0	0.229839	0.249945	0.345167	0	0	0.11386	0	0	0.118109	0	0.159985	0.139466	0.215129	0.115385	0.257296	0.119102	0	0	0.328821	0
Sobic.001G027300	1.07119	0.571634	1.37224	0.784772	1.46054	1.03363	1.03473	1.21299	1.08234	1.02065	1.34562	1.33312	0.641863	0.592789	0.362034	1.0245	0.852412	0.777676	0.718132	0.933364	0.570533	0.969669	1.04828	1.08873	0.67141	0.728221	0.670498	0.493274	0.738226	0.777587	0.767759	0.212833	0.776483	1.10466	0.891025	0.566752	0.91612	0.532877	0.807331	1.39845	1.17985	1.09676	1.00799	0.88706	1.53194	1.58208	1.20207	1.17817	1.20946
Sobic.001G027400	4.1599	0.962338	0.59366	1.2465	0	1.17299	0.89876	1.86754	3.36146	0.600871	0	0.65666	0.718742	0	2.90551	1.52775	0.838362	0.706965	2.86976	1.82378	0.777325	0	2.56428	2.37191	0.77618	1.62697	3.34803	2.10786	2.60916	1.26133	0.750012	0	5.83366	0.954528	6.72889	0.86392	2.45425	2.07809	3.84746	0	1.69913	0.656059	0.73989	3.03045	4.30253	0	0.935389	0	0
Sobic.001G027500	0	0	0	0	0	0	0	0	0	0	0	0	0	0.587813	0	0	0	0	0.375796	0	0.39464	0	0	0	0	0.410877	0	0.362999	0.48108	0	0.382406	0	0.528465	0	0	0	0.346569	0.361987	0.31625	0	0	0.342956	0	0	0	0	0	0.368417	0
Sobic.001G027600	562.931	541.809	472.526	335.849	370.933	350.46	359.922	371.807	407.61	328.312	302.446	343.024	307.901	388.905	405.707	336.987	312.807	330.627	272.231	405.303	349.731	286.043	190.705	176.542	401.495	586.197	518.143	432.17	394.176	286.492	357.662	304.646	271.254	274.838	285.848	238.39	492.887	553.361	518.071	436.898	414.357	395.708	342.871	354.632	359.159	342.649	344.993	339.737	8.73812
Sobic.001G027700	1.13754	1.27786	1.65059	0.415092	0	0.536483	0.430188	0.167813	0.387149	0.402068	0.102218	0.306827	0.416414	0.141009	0.623727	0.379247	0.53645	0.0810819	0.44422	0.11356	0.0896473	0.682293	0	0.946722	0.58412	0.82767	0.763486	0.371363	0.403745	0.500157	0.368655	0.133005	1.13958	0.692198	0.339619	0.784784	1.35722	0.51319	0.585171	0.122905	0.212356	0.154999	0.51682	0.297208	0.184817	0.220696	0.114069	0.40123	0.3257
Sobic.001G027800	0.233467	0.323739	0.375858	1.12017	0.776898	0.78218	0.670019	0.839862	0.432313	0.937772	0.653879	0.74712	0.302673	0.419186	0.163039	0.866587	0.618548	0.756588	0.431911	0.345932	0.665463	0.555422	0.609254	0.628651	0.520317	0.336956	0.256842	0.414648	0.39242	1.42659	0.46318	0.645176	0.59498	0.89526	0.734749	0.964003	0.532354	0.236036	0.535379	0.750365	1.3546	0.940801	0.868135	0.765685	0.688593	0.969838	0.477082	0.660368	3.30363
Sobic.001G027900	0.110976	0	0	0.0685422	0.266403	0.0631659	0.159761	0.267318	0.123579	0.2251	0	0.148897	0.129194	0.0738557	0.044288	0.147548	0.157682	0.21352	0.326999	0.0601669	0.224322	0.0535606	0.159644	0.331701	0	0	0.117756	0.145356	0.0958395	0.0404671	0.286013	0.0711355	0.0960486	0.380445	0.0445319	0.0425538	0.0431139	0.130033	0.137314	0	0.385946	0.117435	0.128491	0.15861	0.149347	0.110446	0.111434	0.154699	0.126682
Sobic.001G028000	4.32304	3.445	3.90625	2.86185	3.46469	3.26134	2.67707	4.01471	2.61644	2.98267	2.6088	2.53478	3.38357	2.99471	2.38221	1.24052	3.67844	3.75851	6.0825	4.37913	4.00223	3.97866	4.85337	6.02668	4.2836	4.81175	3.95334	2.33083	2.90047	1.72199	3.19327	2.86293	2.30905	3.60969	4.11335	2.38662	4.00922	4.08688	5.43454	2.7833	4.90332	2.93473	2.42939	2.75091	3.68002	2.57677	3.21532	2.23168	16.8704
Sobic.001G028100	202.538	189.564	223.359	83.0939	100.525	86.0969	88.3023	87.9649	96.632	81.6296	79.7746	97.6547	124.539	134.682	130.98	83.2858	76.1442	84.2084	75.1581	86.7254	89.1885	68.1187	57.2086	64.2748	103.117	164.086	169.158	114.026	105.375	76.888	84.0605	97.3349	89.31	97.2102	113.657	77.314	237.364	208.736	219.638	92.4445	78.4929	85.8572	92.4657	85.8859	88.6111	89.3601	76.9078	78.8515	6.35509
Sobic.001G028200	0.227489	0.301339	0.243318	0.00537748	0.0219657	0.0116413	0.0207435	0.0187114	0.00541884	0.018802	0.0285078	0.0153622	0.298433	0.228658	0.202296	0.0361209	0.0301513	0.0159372	0.0975685	0.103974	0.115018	0.0587853	0.0692057	0.0644666	0.0160553	0.259008	0.191051	0.0596327	0.0518053	0.051357	0.0286596	0.0149972	0.0179303	0.0474548	0.0398519	0.0144685	0.274287	0.252304	0.256741	0.013355	0.0195194	0.0182629	0.0232617	0.040381	0.0352492	0.043203	0.0186362	0.0393383	0.00786017
Sobic.001G028301	0.0123927	0.0272559	0.0500005	0.0152249	0	0	0.0199393	0.00905805	0.0304766	0	0.0115149	0.0174685	0.0457292	0	0.0623518	0.0103551	0	0.00894592	0.0096818	0	0.0313384	0	0	0.0311487	0.0222778	0.0228715	0.0228053	0.0396794	0.0120545	0.020009	0.0399289	0.0142398	0	0.0123239	0	0	0.00925722	0.0394921	0.044444	0	0	0.00855399	0.0191378	0	0.0101739	0.0082574	0.0130443	0	0
Sobic.001G028400	16.5764	15.2459	15.5357	14.9295	16.3183	13.5169	15.1865	17.116	15.0709	15.8259	15.1688	15.7412	17.8088	17.1317	16.9349	16.8248	16.7189	17.0466	18.2184	15.7843	16.6714	16.3624	19.7826	17.2117	15.2946	17.0632	16.7113	16.5646	15.1547	17.2688	14.2091	15.6731	14.9868	15.7492	15.6159	7.48711	15.261	16.6596	17.7806	17.7651	16.37	16.1232	15.1079	17.0398	16.7152	16.272	15.25	15.3697	24.0918
Sobic.001G028500	11.9238	11.5817	10.7913	11.3338	10.0279	10.7034	11.2832	11.3053	10.6331	10.8491	12.5714	12.1735	15.3027	13.8237	13.3344	11.8355	12.1906	13.1336	14.3407	13.4466	12.9084	14.8515	14.8835	13.4631	10.7355	12.9394	11.3428	10.5779	10.4749	14.6693	9.79671	9.84874	10.9246	11.0149	10.2904	11.5359	10.8181	12.8266	13.8705	11.6835	11.0673	10.9975	10.1785	11.1985	13.2252	10.9189	11.2123	12.1122	17.5139
Sobic.001G028600	0	0	0	0	0	0	0	0	0	0	0	0	0	0	0	0	0	0	0	0	0	0	0	0	0	0	0	0	0	0	0	0	0	0.112105	0.0830725	0.0240585	0	0	0	0	0	0	0	0	0.0886065	0	0	0	0.650005
Sobic.001G028700	6.01753	5.8219	6.14899	2.78558	3.32881	3.30981	3.05947	3.79154	3.93352	4.16597	3.80212	3.3402	6.56037	6.23272	5.50259	4.29989	4.17476	4.04898	5.75612	4.62498	3.45952	3.49479	5.38973	4.55568	5.02428	7.59774	5.09122	4.1815	4.9247	3.90858	6.05662	4.51211	5.51367	5.21872	5.82539	4.25168	4.60213	6.40128	5.14158	3.54683	4.50787	3.36959	3.56458	3.61918	3.18672	4.43099	3.14173	3.57711	11.7913
Sobic.001G028800	6.72128	5.04952	3.01946	3.51992	6.81277	4.29586	4.75605	4.91766	5.76877	6.30914	6.51888	5.70385	5.16624	5.33098	12.4023	5.3759	6.44	7.31714	8.57715	10.2494	7.41772	4.70592	4.93404	3.41457	6.63957	25.3463	6.51409	6.792	5.93872	2.70025	7.29209	12.7094	11.3659	28.2842	22.8995	11.0293	3.24298	10.4608	8.2113	6.52482	4.50077	10.6423	7.18449	7.56516	15.7969	10.7998	15.2316	7.45342	82.7049
Sobic.001G028900	1.17189	1.45605	1.21626	0.638501	0.518192	0.543136	0.725732	0.714608	0.696907	0.693241	0.811208	0.730126	1.36911	1.27278	1.39517	0.848684	0.777003	0.851439	0.932615	0.719174	0.859268	0.660153	0.882704	0.946729	0.957525	1.60842	1.59649	0.845979	0.860872	0.808247	0.859215	0.832484	0.799368	0.936167	0.851942	0.999213	1.33509	1.40892	1.40751	0.791751	0.650701	0.645122	0.61467	0.598341	0.816625	0.703986	0.88311	0.697327	1.22442
Sobic.001G029000	5.40248	4.87681	6.67388	3.64008	3.40628	3.15847	3.49393	4.17805	3.24244	3.6721	3.40304	4.00711	5.24397	4.8884	3.98524	3.69739	3.15729	3.44991	3.46275	3.87202	3.81552	2.97469	4.2062	3.44926	3.44953	5.09967	7.03983	5.92339	4.78634	4.1264	3.83446	3.79117	4.12846	4.28295	4.97563	3.02528	5.41694	4.7537	5.53309	4.09691	4.13214	3.69216	4.09984	4.49374	3.46401	3.44588	3.4185	5.15473	3.59614
Sobic.001G029100	3.28978	4.56502	2.40183	5.22535	5.48031	5.70184	5.65561	5.01507	6.11751	6.19739	6.26745	6.25947	2.94314	3.31065	3.78126	4.32545	4.73144	4.4119	3.18597	4.76748	4.37212	4.97603	2.888	3.42033	6.56828	4.01428	3.69803	5.59592	5.99649	6.43652	7.60006	5.69376	7.09955	4.54677	4.56297	19.3275	2.55581	2.82929	2.70407	4.47691	5.03569	4.66645	4.51687	4.55323	4.34258	4.5673	5.46908	5.52496	0
Sobic.001G029200	193.992	155.267	168.135	65.3942	75.4443	69.8592	96.2722	92.595	81.3106	93.0373	123.973	90.6523	216.573	200.585	180.719	99.3342	104.145	108.162	153.685	125.883	130.834	106.162	141.995	140.661	105.546	206.171	165.762	115.796	110.201	139.422	128.655	104.947	93.6166	95.0268	89.6713	43.8583	171.599	198.738	209.968	79.668	92.9534	81.9181	86.536	106.229	103.754	97.6006	98.4625	92.7577	152.228
Sobic.001G029300	0.0490909	0.098975	0.0505463	0.0494636	0.0756414	0	0.0237657	0.0158967	0.0278165	0.057133	0	0	0.0164343	0.0673253	0.0351048	0	0.0221068	0.0153591	0.0344481	0.0379876	0.0186584	0.0940186	0.0352593	0	0.0702614	0.0172183	0.132418	0	0	0.018242	0	0.0242203	0.0562325	0.0221668	0.0439779	0.0232206	0.0969602	0.0301815	0.0147428	0.0789778	0.051799	0.0440901	0.0742675	0.0488711	0.0507675	0.0896281	0.0689277	0.0146211	0.0197694
Sobic.001G029400	5.20128	4.82458	4.8259	4.80602	3.35765	4.19528	3.17452	3.98051	3.81314	4.35815	4.12491	4.47215	5.18665	4.54394	4.45966	3.82251	4.01248	4.70014	4.88485	4.28899	4.55427	4.31256	4.76395	5.04457	4.86867	4.37415	4.89174	3.82613	4.88296	4.44246	3.32488	3.74578	4.03607	3.95633	4.21862	4.54986	4.97678	5.0193	4.66497	3.84724	4.70883	4.22314	3.90947	4.18858	4.41616	4.64891	4.37584	4.12854	5.65742
Sobic.001G029500	0.0191435	0.021837	0.0400292	0.0244533	0.202002	0.0518233	0.0106538	0.0424062	0.0245212	0.0747982	0.0750895	0.0423504	0.0433447	0.0235349	0.0327873	0.0496744	0.0393434	0.0143267	0.0458061	0.0780971	0.0329936	0	0.0498202	0.0497459	0.0711243	0.0532004	0.035668	0.0321034	0.0381752	0.0483125	0.0479951	0.0460878	0.0401437	0.078471	0.0303133	0.0800096	0.0731691	0.0308543	0.097802	0	0.108529	0.0828126	0.0462693	0	0.06401	0.0264394	0.0417535	0.0759894	1.8794
Sobic.001G029600	12.8656	19.9839	11.6199	39.6715	27.4908	37.1944	39.2439	28.4573	27.424	23.5844	31.2138	29.3449	7.05621	11.5752	12.9388	25.7445	20.3669	26.9857	13.6602	17.6257	14.1939	32.3293	15.2325	18.1722	28.7821	18.8517	17.1213	21.9319	29.8757	28.1371	41.9647	38.6247	31.8981	40.5339	32.2937	96.1348	19.8433	13.2416	10.9473	31.7881	21.3708	24.2714	21.4483	23.4381	26.6222	18.8492	27.395	26.8293	0
Sobic.001G029700	0.109132	0.0800765	0.0811408	0	0	0.111803	0.038303	0	0	0.119991	0	0.0341884	0.0362779	0	0.0610134	0.0403042	0.0712525	0.0177881	0.0753748	0	0.0411669	0.0267589	0.0829667	0.123557	0.0438349	0.0445696	0.132392	0.0389438	0	0.058445	0	0	0.0247649	0	0.0738645	0.0178896	0.0355285	0.134462	0.0844063	0.0250732	0.0218846	0.0509486	0.112022	0.0206303	0.0192977	0.032196	0	0.0361693	0
Sobic.001G029800	1.02156	1.51158	1.46001	1.52778	1.99201	1.18476	0.817846	1.53933	1.06389	1.62105	0.544925	0.978179	1.5094	1.13986	1.23599	1.99632	1.53417	0.942816	1.53455	1.39119	1.59824	1.63205	0.71496	1.16716	1.30077	0.89763	2.47109	1.37044	1.50202	0.641514	0.991213	0.961199	0.929872	1.37525	0.92716	0.915409	1.29242	1.053	0.98613	1.48576	1.63461	1.18638	2.07316	1.15269	1.64231	1.51555	1.13846	1.68839	1.6946
Sobic.001G029900	1.43362	2.0028	1.37645	0.604286	0.420132	0.36245	0.537214	0.531783	0.722279	0.906712	0.912768	0.533731	1.41111	1.19567	1.43891	0.820169	1.05538	0.667948	1.09399	0.736074	0.620281	1.07675	0.727358	1.46267	1.0754	1.88623	1.45263	0.751642	1.23893	0.802989	1.66104	1.88384	2.12899	0.75446	0.849492	0.843119	1.73587	2.21476	1.81378	0.940747	1.32224	0.546891	0.491957	0.671907	0.772483	0.984704	0.573834	0.755587	3.73603
Sobic.001G030000	19.352	19.7155	19.7959	16.5878	17.5595	16.9402	15.9185	17.2669	15.7175	17.5838	17.819	17.8896	19.6056	18.4228	19.4584	17.3336	18.3994	17.6041	19.0767	16.2765	19.2379	17.8452	20.7112	20.6543	16.6071	17.8455	18.6642	18.8205	17.4257	17.2429	16.3125	19.1143	18.9003	19.1125	19.0524	11.6022	19.686	20.6645	20.674	17.6139	17.8422	16.5708	18.5688	17.6444	18.3778	18.9883	17.2608	17.3204	23.2597
Sobic.001G030100	0.504371	1.22904	0.880616	0.419891	0.360935	0.874569	0.270024	0.84102	0.7458	0.990258	0.204433	0.455257	0.87344	1.07202	0.267001	1.01544	0.649991	0.841796	0.575759	0.614794	0.44688	1.08624	0.653177	0.27071	1.55639	1.00256	1.62281	0.90482	0.575995	0.577078	1.16352	0.877773	0.570143	0.640861	1.44148	0.930084	0.604426	0.973219	0.388574	0.688849	0.344008	0.707917	0.887654	0.995898	0.528023	0.752238	1.00849	1.3427	0.134632
Sobic.001G030200	22.1101	25.2727	22.5037	14.29	15.9662	15.6444	12.497	12.7244	17.3922	13.1843	11.5396	14.9004	12.4695	16.223	17.5411	13.664	13.7875	14.0501	9.49107	15.701	15.2555	11.4385	6.71104	7.6375	17.2667	18.1496	18.943	16.2187	18.1982	10.3322	12.5263	11.3865	9.96909	10.4783	13.3416	13.6716	26.0701	21.1918	19.1853	17.4229	15.9315	16.2693	13.3487	14.5083	13.1259	12.9606	12.7516	13.0624	0.341893
Sobic.001G030300	81.9917	78.08	82.5104	70.8212	58.4423	61.2018	54.2543	62.3086	55.8944	70.9882	56.3235	65.8104	70.3426	62.9728	74.8895	69.7064	76.1903	57.3447	71.2796	61.587	65.0308	56.7765	61.3956	52.6159	63.2006	50.4262	69.8018	70.6663	67.0859	44.7461	56.9944	60.1512	60.7453	61.9464	74.556	70.0377	73.758	58.194	57.5383	68.6831	72.2244	61.0485	75.23	63.9855	60.9088	69.8651	58.0886	65.769	85.2965
Sobic.001G030400	10.3386	11.9897	11.307	9.69412	9.55752	8.08837	7.72248	9.47672	7.61272	9.64403	6.15741	9.08186	9.32698	10.6569	10.9217	9.97726	11.3361	8.07976	10.9604	9.29029	9.96759	9.74432	10.6422	10.8828	10.1446	9.87894	12.6412	10.5238	9.53315	9.60354	7.35496	8.48203	8.238	9.96139	10.9278	7.61839	10.8998	10.6786	10.1528	10.6105	9.19959	10.237	10.7496	9.09669	9.74017	12.3556	9.73312	10.7563	12.7808
Sobic.001G030500	8.08676	13.2319	8.00356	3.57472	3.58329	5.13153	4.28446	4.42083	5.69548	5.10454	6.01714	6.17784	9.01908	7.91245	9.79137	3.96883	5.47069	5.6496	6.40433	6.39022	6.30781	5.75801	4.05265	7.70021	7.43741	10.9612	8.66992	5.68612	5.8653	5.5159	3.56221	3.79118	3.38632	2.88151	2.08085	5.90118	8.25345	8.67881	8.90032	4.50967	5.87457	5.94241	6.04078	6.05028	5.29419	6.70805	6.98493	5.68838	0
Sobic.001G030600	0.782972	0.422215	0.414105	0.332486	0.542025	0.038937	0.0384995	0.214715	0.606612	0.277161	0.122475	0.137284	1.25636	0.798259	0.766862	1.07077	0.193463	0.258849	1.2493	0.661035	0.822256	0.726675	0.258927	1.63256	0.232502	0.84748	0.283115	0.403706	0.295208	0.595407	0.566175	0.340047	0.296154	0.0755215	0	0.0248719	0.266307	0.695915	0.607208	0.238826	1.19315	0.0474243	0.105075	0.319181	0.060761	0.271633	0.274844	0.334871	0
Sobic.001G030800	0	0	0	0	0	0	0	0	0	0	0	0	0	0	0	0	0	0	0	0	0	0	0	0	0	0	0	0	0	0	0	0	0	0	0	0	0	0	0	0	0	0	0	0	0	0	0	0	0
Sobic.001G030900	0.385952	1.04913	0.740409	0.52018	0.675266	0.618662	0.62783	0.109487	0.55715	0.823481	0.444369	1.01694	0.787576	0.0911871	0.910964	0.609155	0.734738	0.436144	1.04616	0.676986	0.572861	1.8693	0.528247	0.660732	0.674256	0.270239	0.644861	0.477136	0.873234	0.843647	0.117793	0.438142	0.0629144	0.311425	0.442262	0.579138	0.384278	0.858607	0.723226	0.388938	1.43048	0.482348	0.804494	0.902564	0.548901	0.982074	1.22485	0.295543	0.0756827
Sobic.001G031000	0	0	0	0	0.0965778	0	0	0	0	0	0	0	0	0	0	0	0.0571717	0	0	0	0	0	0	0	0.0521012	0	0.0596639	0	0	0	0.0497164	0	0	0	0	0	0	0.0470666	0	0	0.0567953	0	0	0	0	0	0	0	0
Sobic.001G031100	33.1089	34.0156	30.4421	36.9392	29.9358	34.992	32.6223	31.5681	30.6296	34.0585	35.6403	34.9478	38.9037	34.7524	36.8158	35.2248	37.784	33.7388	39.4884	33.6763	31.1474	35.7589	37.5433	37.956	27.5885	25.5876	26.0575	28.9059	27.3743	25.2201	26.5726	28.3371	32.3571	28.4644	27.6809	27.6763	30.4456	34.1305	32.7596	34.6962	34.5825	32.4057	34.3081	31.5426	32.086	32.4506	34.1283	34.1001	30.01
Sobic.001G031200	30.803	28.7575	25.4787	21.2094	19.3756	23.0212	23.0458	22.0664	23.4982	24.2698	28.1454	24.4529	27.8081	27.941	27.5278	24.3495	26.5344	23.0181	27.3286	25.9273	24.5772	23.5849	24.9493	26.0051	18.2135	27.9832	23.6932	20.7134	24.8255	24.1281	18.4336	18.9497	18.5582	16.4183	18.7544	13.5244	22.5915	28.6484	26.3619	21.2961	21.5487	23.9158	20.8692	22.5201	20.2864	22.6558	21.7961	20.7792	28.4401
Sobic.001G031300	36.5308	31.524	35.7987	8.33673	11.5896	10.8205	11.9487	12.0507	13.2871	13.0465	12.2161	13.1773	29.8482	31.6862	30.0823	14.0967	13.172	13.6526	15.4886	16.7384	16.7462	11.6977	10.7653	11.9421	13.5558	28.4151	27.3627	15.1582	15.4524	14.5014	8.72055	9.22067	7.1971	9.78202	10.8987	5.9512	36.095	35.5343	33.001	11.607	12.1669	12.297	14.0178	13.7036	12.7135	13.689	13.2568	12.7624	6.96598
Sobic.001G031400	4.33873	6.0118	3.10019	3.59345	2.45011	2.90183	2.84549	1.901	2.97324	3.56703	3.40962	4.39792	3.16123	2.84481	3.05856	1.70062	3.12148	2.30987	2.32921	3.64716	2.97569	4.81468	2.66406	2.84808	3.92821	4.77682	3.46925	3.07039	4.22189	2.86145	3.21956	2.26619	3.17527	2.45021	3.24915	7.14163	2.80118	4.10745	3.8555	2.87449	3.5596	3.13782	3.98303	2.2233	2.65778	3.06271	3.89156	3.89432	2.18569
Sobic.001G031500	0.545165	0.402845	0.343512	0.646566	0.605875	0.232545	0.61803	0.155264	0	0.420947	0.341997	0.477718	0.491575	0.267307	0.417177	0.304165	0.214624	0.429902	0.69277	0.525306	0.178641	0.707987	0.518192	0.576094	0.997159	0.128396	0.13474	0.514193	0.207378	0.702799	0.512974	0.750026	0.581899	0.662414	0.546942	0.438618	0.751825	0.617694	0.568907	0.0769772	0.596907	0.300992	0.348585	0.317962	0.569519	0.645452	0.226579	0.382686	0.194506
Sobic.001G031600	5.89186	5.8369	5.51245	7.58706	7.86162	7.56723	7.58517	7.06696	6.4288	7.77018	8.91391	7.78209	7.00328	6.21654	6.54445	7.62567	7.99673	8.14419	7.58079	6.39656	7.99394	7.79958	10.1225	8.926	5.72524	5.57298	5.16332	5.99901	6.31809	7.58998	6.84095	9.04213	8.78409	8.76394	7.93544	5.04253	5.55898	5.91925	5.71094	7.40305	7.62146	7.30674	7.36453	7.62321	7.27721	7.40198	7.33741	7.21952	9.31982
Sobic.001G031700	3.70844	4.4519	3.95387	4.7953	4.6501	4.41763	3.20223	5.14695	3.1347	6.41691	1.7954	3.36016	3.49611	3.80903	5.18047	5.63472	6.29615	3.02977	5.22271	3.68444	4.96452	4.81068	3.714	4.82472	4.3557	3.02142	7.22393	4.15043	3.08761	2.12519	3.65359	2.18354	4.21551	4.90346	4.43397	2.05856	4.26377	3.29291	3.77292	5.64349	6.01598	4.00178	6.54005	3.44231	5.07214	7.27796	3.95179	5.86508	17.7457
Sobic.001G031800	7.41965	13.9104	8.05603	5.89979	3.41846	6.16992	4.22981	5.04528	4.48334	7.88355	6.01321	3.76318	8.2362	7.55222	6.47402	4.92701	8.54451	6.32791	7.7174	5.13914	6.61197	6.78348	4.92399	5.28877	8.59429	8.54672	8.13215	6.11713	7.99572	6.02109	5.69583	4.69112	6.42704	6.7607	7.18219	9.65417	8.46049	6.15722	5.08168	5.2916	7.17578	4.74802	6.5821	4.32527	6.38995	5.90586	7.04406	6.35546	9.19695
Sobic.001G031900	5.93127	5.63747	4.92319	5.86285	5.73451	5.83244	4.89348	5.08259	5.64559	5.88894	5.82621	5.81299	5.27898	4.74406	5.93887	6.164	6.47805	5.82427	5.75672	5.28509	5.83967	5.79027	6.08257	5.78365	5.50763	4.56298	4.90145	5.71795	5.86174	5.38	5.19545	5.18536	6.2583	5.7888	5.71233	12.6259	4.95539	5.36198	4.72007	5.41594	5.5857	5.63897	6.2734	5.15599	5.0039	6.2178	6.00978	5.49455	6.31599
Sobic.001G032000	25.9929	26.6621	29.17	39.9073	41.4542	30.222	37.2149	39.0377	40.0941	39.47	34.8414	26.435	26.6002	31.4625	28.1569	37.0166	25.2445	28.2652	22.2319	32.6279	24.7385	25.637	24.2084	22.3584	26.8406	15.0745	22.474	36.9515	37.4315	45.9879	34.2663	77.4658	68.3242	62.5652	56.9439	43.2368	27.4945	17.296	19.4805	37.5661	33.9281	36.6878	40.7444	40.4301	30.6345	26.2714	40.1526	35.188	25.0905
Sobic.001G032100	26.3085	20.1865	25.7795	12.1605	14.1275	10.7726	11.5927	9.91445	11.854	11.5465	13.2184	9.65837	17.3703	21.3652	22.5135	12.4933	9.33957	9.32868	9.35803	9.61668	12.6648	7.04961	5.91795	5.24297	10.6108	21.2327	28.8245	12.6333	9.83163	6.55478	10.3025	13.1124	11.9557	10.2345	13.0846	7.96779	22.7541	19.6743	15.6971	12.6991	12.775	10.9931	13.162	14.2913	9.92207	14.1318	15.3252	13.8845	21.0957
Sobic.001G032200	20.3586	20.4148	22.5464	19.9326	23.5328	19.2781	19.6589	20.2045	22.3785	19.3317	18.1179	19.3615	18.0687	20.8441	20.2727	19.7044	18.9025	18.983	15.5825	19.2135	21.6947	18.7139	15.821	15.4468	9.19659	16.8464	16.9007	10.356	9.14199	9.13356	8.89673	10.3272	8.94191	9.45462	9.23457	3.73223	23.1298	25.4087	25.9976	21.5043	20.0704	21.0474	23.283	24.4446	20.2875	21.2267	19.3859	22.292	8.89879
Sobic.001G032300	0.014582	0.112409	0.0431322	0.0364084	0.0488573	0.0533558	0	0.0225198	0	0.0713985	0	0	0	0.0377801	0.0481767	0.0774396	0.0289447	0.0442752	0.0242075	0.0615799	0.0242623	0.0611281	0.0270322	0.109499	0.0517877	0.027502	0.0586496	0.0752336	0	0.0223934	0.196812	0.109231	0.274093	0.0317579	0.0234198	0.118172	0.0669513	0.0693441	0.0455642	0.100895	0	0.0208453	0	0.0272489	0	0.0198345	0.0304963	0.130111	0.449484
Sobic.001G032400	0.953788	1.61414	0.72689	0.113871	0.247763	0.275092	0.256556	0.399762	0.28327	0.364388	0.195231	0.396311	0.762112	0.623016	0.881788	0.132141	0.263395	0.37217	0.9855	0.508136	0.401816	0.710654	0.67247	1.07629	0.267501	1.2436	0.875388	0.361303	0.411682	0.720603	0.745432	0.516826	0.360679	0.261477	0.143403	0.690912	1.33194	1.27155	1.36156	0.242774	0.3532	0.411769	0.212117	0.224562	0.442918	0.405432	0.311108	0.0870791	0.15677
Sobic.001G032550	0.96164	1.06352	1.17213	1.20599	0.825287	1.01155	0.817327	0.85042	0.861064	1.24913	0.812491	0.800427	1.5175	1.25233	1.05806	0.925351	1.17208	1.16265	1.10366	0.657057	1.20645	0.5876	0.796401	1.02855	1.56042	0.967835	1.55801	0.997541	1.21014	1.63223	1.14242	0.947665	1.54207	0.95694	1.13618	1.67809	1.25368	1.20343	1.09008	0.995051	0.88986	0.714599	1.3069	1.10755	1.33246	1.23729	1.10286	1.08711	0.818891
Sobic.001G032700	8.57959	10.4901	9.11812	5.19436	4.31066	4.80394	6.60017	5.91517	5.0529	5.91654	5.93145	5.39605	7.37782	8.70124	8.99577	5.6317	5.90103	6.5658	5.88948	7.26805	6.59934	6.14988	5.51102	4.66078	6.52016	9.87842	9.24426	7.09488	6.65079	8.06173	7.04507	7.43949	6.21311	5.70242	5.77766	3.41856	11.3454	11.6809	10.5839	6.72991	7.04339	6.1505	5.78491	7.37524	7.18264	5.82588	6.04149	5.57505	3.22489
Sobic.001G032800	37.1793	28.0213	33.0533	31.5099	29.3069	38.5761	32.6393	37.0286	29.3929	36.2845	43.9214	38.7264	37.4216	33.9079	31.5443	38.3957	39.8755	38.8656	41.3563	32.7155	37.4658	34.6641	47.9697	37.4092	33.9586	29.0213	29.047	37.217	33.7488	37.9827	54.1728	57.7164	51.0609	51.2497	51.3693	47.2137	30.215	29.7689	29.3814	36.1725	40.4048	32.9159	36.4786	30.6859	32.1956	36.6092	32.988	35.4853	30.0924
Sobic.001G032850	0.885905	0.447523	0	1.49111	1.84946	0.750516	1.49131	1.94586	0.470695	0.247155	1.77056	1.08776	1.88522	0.882262	0.586609	0.591731	0.35141	2.19205	0.827258	0.362973	0.597962	2.00462	0.636022	1.9317	0.640568	0.311918	2.50227	0.834994	0.737166	2.20859	1.73644	2.78319	0.792103	0.347001	2.36436	0	1.26033	0.533824	0.689216	2.2144	0.981845	0.792341	0.296093	0.301063	0	0.762953	1.59609	1.67808	0.829694
Sobic.001G032900	1.716	1.39073	1.57822	2.69185	2.60881	2.7619	2.74002	3.12137	3.11463	2.84199	3.11669	3.43877	1.43269	1.4643	1.03459	2.22385	2.77514	2.99827	2.34697	2.34425	2.56964	2.41449	3.55754	2.96676	2.94758	1.45284	1.4786	3.73987	3.05561	2.76216	3.00781	3.62424	3.91336	3.23566	4.06619	3.32902	1.16758	1.01575	1.24521	3.10842	2.85196	3.52045	2.95991	3.13839	2.41123	3.11344	3.54573	2.95564	1.89096
Sobic.001G033000	4.5004	4.72381	5.11506	2.62247	1.9348	2.7509	2.14845	2.74253	2.00355	2.99289	2.67088	2.70888	4.46588	4.21223	3.47854	3.31481	3.55114	2.78859	3.25075	3.33511	3.14327	2.6267	2.87343	3.52044	3.67192	4.77434	4.72423	3.53811	2.72531	2.40932	2.81239	2.44319	2.50889	2.4192	2.79085	1.54962	4.68376	3.37503	4.34912	2.3048	3.48831	2.12027	2.7752	2.61461	2.68434	2.65077	1.84853	2.92011	4.49777
Sobic.001G033100	40.05	37.3575	37.2525	85.5224	76.1375	95.2307	71.2267	65.7162	76.6346	78.0071	97.4627	83.7456	41.04	36.2507	38.7319	76.3074	70.7511	75.1919	61.1151	58.2193	55.8028	69.1951	72.7982	77.374	68.8781	36.6854	42.4156	75.9826	75.0452	68.7165	106.597	127.809	130.374	118.746	111.258	122.109	33.3252	32.7704	31.9055	83.733	79.7187	71.7928	72.4051	74.6828	69.7908	77.3242	81.6631	78.1544	11.0432
Sobic.001G033200	4.68489	4.22478	4.74552	4.66726	5.1873	4.58352	4.48358	4.87841	4.45026	4.81916	5.42926	4.7889	4.53257	4.36266	4.45699	4.97786	5.30704	4.99054	5.36323	4.52959	4.82131	5.31015	6.34051	6.67052	4.79052	5.53757	5.33073	4.86357	4.82351	5.83248	7.30083	8.05917	7.20717	6.62625	6.57735	4.53258	4.41359	5.13429	5.3506	5.05731	4.95791	4.48869	4.94112	5.11571	5.36059	5.07486	4.60847	5.16868	8.58594
Sobic.001G033300	15.6041	20.6769	17.5943	16.4468	20.4394	15.0514	13.7677	16.8406	15.7402	17.7299	11.5384	22.6737	14.3197	14.4831	20.3064	17.8308	21.6306	19.4532	24.7294	17.0739	15.5557	26.0087	20.0602	27.7794	30.5812	27.0801	25.3849	27.637	33.5012	20.3883	27.4421	15.9813	23.3547	19.4437	26.2256	34.0681	17.3782	23.3236	22.5598	24.4878	23.8096	20.2435	22.9071	15.1179	20.4512	20.6658	27.1233	17.2643	4.57767
Sobic.001G033400	8.06162	6.71314	7.30858	6.31172	6.01086	6.45819	5.76447	6.80746	6.74094	7.02489	6.15427	6.63143	7.46579	6.85534	7.98966	8.41742	7.26026	7.42734	9.83941	7.31798	7.48565	7.87839	8.63279	8.32888	6.36186	7.67238	7.34094	7.41486	6.34117	8.09734	6.93032	6.47388	7.65349	7.32098	7.569	5.20965	7.77712	7.79542	7.47801	7.02425	7.16238	6.04807	6.77749	6.96698	7.7666	7.4845	6.86767	7.92234	8.68132
Sobic.001G033500	13.0235	12.7427	14.0533	9.48525	8.64692	9.9688	8.80472	9.59222	9.18074	10.3229	9.3914	9.73412	13.482	11.8786	13.0305	9.17297	11.3399	10.5607	12.1614	11.8284	10.7561	11.3989	12.9052	12.5506	10.3928	15.9154	14.2912	11.7766	11.4143	10.0093	10.5549	10.106	11.5397	10.0771	11.7074	7.44991	13.1647	13.6669	13.9739	10.2686	11.5371	9.80747	10.7817	9.91439	10.2164	11.4648	10.0521	9.88503	19.4115
Sobic.001G033600	1.17528	0.85667	0.894915	0.212525	0.424256	0.221817	0.226435	0.248971	0.227904	0.303199	0.136898	0.263043	0.541223	0.602291	0.588674	0.277215	0.340049	0.217724	0.275429	0.430643	0.368507	0.220162	0.216097	0.247988	0.409332	0.676389	1.17612	0.352452	0.29034	0.251434	0.3782	0.370335	0.255347	0.375306	0.38711	0.278713	1.03686	0.965944	0.818216	0.179508	0.285288	0.276431	0.368044	0.157985	0.365589	0.425545	0.229093	0.361111	0.784963
Sobic.001G033701	0	0	0	0	0	0	0	0	0	0	0	0	0	0.0956833	0	0	0	0	0	0	0	0	0	0	0	0	0	0	0	0	0.0634552	0	0	0.082182	0	0	0	0	0	0	0	0	0	0	0	0	0	0	0
Sobic.001G033800	1.37219	1.11695	0.883747	0.548191	0.895377	1.04012	0.543113	0.808505	0.723868	0.682085	0.756951	0.807927	1.28131	0.665107	0.747277	1.12274	0.317113	1.15112	0.710144	0.754579	0.619104	0.585255	0.596103	0.404305	0.670019	0.830185	1.45112	0.914572	0.466855	0.63485	0.799149	0.621544	0.648329	0.428422	1.01995	1.66775	1.31371	1.61822	1.00795	0.394874	0.851747	0.760303	0.632484	0.933807	0.842639	0.757733	1.19554	0.762686	0.198637
Sobic.001G033900	1.62115	1.63323	1.98733	1.46328	1.3212	1.28527	1.46005	1.67613	1.67508	1.6949	1.47469	1.3494	2.09381	1.10386	1.15006	1.38015	2.05661	1.26303	1.81994	1.1874	1.37053	1.94228	1.37383	1.88496	1.8993	1.76776	2.37341	2.0654	1.90552	2.32954	1.81276	1.69274	1.01274	1.61231	2.22762	1.65483	2.07876	1.39644	2.21664	1.78332	1.64109	1.57727	1.51145	0.851128	0.997413	1.25097	1.26227	1.65729	1.46307
Sobic.001G034000	2.46063	2.07466	2.08275	2.42363	2.61739	1.95497	1.47105	2.16089	2.37507	2.28315	2.24597	2.4783	2.397	1.9687	2.42672	2.02541	1.79213	1.59866	2.4258	1.9435	2.01613	1.90673	1.99917	1.61868	2.83362	2.25984	3.15263	2.42747	2.50296	1.68515	2.17036	1.89139	2.10843	2.3583	2.29734	2.20183	2.38817	1.85219	1.76698	2.29639	1.53344	1.58367	1.79946	2.24351	1.70993	1.52568	1.81131	1.8912	1.27712
Sobic.001G034050	0	0	0	0	0	0	0	0	0	0	0	0	0	0	0	0	0	0	0	0	0	0	0	0	0	0	0	0	0	0	0	0	0	0	0	0	0	0	0	0	0	0	0	0	0	0	0	0	0
Sobic.001G034100	4.86513	3.75876	4.19506	5.29193	4.82691	5.2428	5.89606	5.19273	4.52314	5.96295	7.30143	5.9635	6.86513	4.92108	4.62233	6.04185	5.7098	6.42885	8.60147	4.51429	5.31794	6.05532	10.018	9.42914	5.90217	4.69407	4.6799	5.60552	5.2003	7.11231	7.13546	7.49682	8.01801	5.49529	5.71425	3.27153	5.73626	5.63029	6.72207	6.05939	7.0923	5.19515	4.94097	6.16465	5.97747	5.6823	4.6355	5.46356	23.3602
Sobic.001G034200	0	0	0	0	0	0	0	0	0	0	0	0	0	0	0	0	0	0	0	0	0	0	0	0	0	0	0	0	0	0	0	0	0	0	0	0	0	0	0	0	0	0	0	0.082938	0	0	0	0	0
Sobic.001G034300	2.6908	3.3161	2.3887	2.45331	3.07249	2.91053	2.45046	2.80309	2.26475	2.55896	1.74148	2.9382	2.82038	2.17403	2.20664	2.92047	2.62001	3.04132	2.91864	2.86964	3.60799	3.29666	3.00228	3.13396	3.45129	2.79411	3.56769	2.32698	2.71052	2.5615	2.60615	2.27639	1.92233	2.59489	2.18157	2.33118	2.76246	2.61554	2.45701	2.76341	2.93517	3.09695	3.18512	2.75517	2.66542	2.76898	2.38492	3.23075	6.15646
Sobic.001G034400	0	0	0	0	0	0	0	0	0	0	0	0	0	0	0	0	0	0	0	0	0	0	0	0	0	0	0	0	0	0	0	0	0	0	0	0	0	0	0	0	0	0	0	0	0	0	0	0	0
Sobic.001G034500	16.7926	16.6526	15.9977	17.2591	16.1502	16.8901	14.5861	16.2458	15.196	17.9525	16.0896	18.5444	16.7768	17.0557	16.7451	19.192	21.1599	19.8081	22.6376	17.2465	19.4093	19.498	24.5527	24.7237	18.451	18.8843	18.9021	18.4949	19.7838	20.2485	19.5565	20.2889	21.2927	19.3028	21.2141	19.7387	16.2239	18.3874	19.2863	17.3486	18.3925	17.7004	18.9431	17.5219	19.5023	19.0635	16.4612	19.3283	18.286
Sobic.001G034600	17.9099	21.0965	18.1375	14.7548	16.2443	16.7278	13.4054	17.0151	14.9739	17.5218	14.3122	15.2963	17.2511	18.2907	17.5381	15.065	16.5332	16.8648	18.0618	16.3903	15.3387	14.7689	14.5677	13.7306	14.9422	18.521	18.775	15.9054	16.7261	12.8424	17.7599	11.8434	16.6891	14.9022	14.773	21.3551	16.8315	16.5199	16.5221	15.3901	17.6274	15.5757	16.8676	13.0598	13.349	17.9115	13.1572	15.2248	16.9282
Sobic.001G034700	1044.96	869.171	866.913	743.204	689.019	699.423	709.721	755.338	741.275	768.119	782.187	793.337	891.469	901.204	868.298	820.401	803.018	789.39	843.15	783.446	829.251	734.152	911.613	814.481	573.454	715.935	705.592	698.282	632.251	643.422	564.769	613.277	643.967	665.465	651.38	617.317	819.65	905.654	832.773	809.31	797.164	784.793	769.447	761.165	735.724	844.415	766.378	740.259	857.203
Sobic.001G034900	0.953518	1.13201	1.20977	0.224041	0.479924	0.329689	0.212944	0.221767	0.329514	0.1768	0.538462	0.27101	0.352201	1.4506	0.482345	0.23184	0.173884	0.205128	0.398847	0.376113	0.162736	0.199091	0.716737	0.118459	0.237466	1.02969	1.42991	0.377768	0.267059	0.342141	0.162541	0	0.454341	0.104913	0.0764654	0.320558	1.01612	1.20994	0.788456	0	0.18685	0.277203	0.208572	0.647977	0.409946	0.420888	1.00629	0.281634	1.29083
Sobic.001G035000	0.677378	0	0.776691	0	0	0.0999742	0.1014	0.139586	0	0.200832	0.314177	0	0.659506	0	0.138844	0	0.16666	0.260069	0.570848	0.183188	0.5573	0.173261	0.475875	0	0	0.336412	0	0	0.151969	0.267352	0.295108	0	0.148318	0	0.135291	0.122195	0.133169	0.541568	0.139907	0.201648	0	0	0	0.484924	0.158531	0	0.176289	0.606897	6.24039
Sobic.001G035100	0.167937	0	0.187752	0	0	0.512059	0.0475672	0.197488	0.196281	0.0506869	0.234683	0.233872	0.655591	0	0	0	0.0820437	0.131084	0.701168	0.090577	0.0700137	0.0866648	1.10911	0.406127	0	0.080678	0.0848374	0.144714	0	0	0.360981	0.209641	0.0773802	0.187183	0.134336	0.167648	0	0.0667844	0	0	0.408756	0	0.131108	0.154149	0.0727064	0.0565467	0.0881126	0.240745	0.622704
Sobic.001G035200	17.3365	17.7376	17.2046	11.2447	12.2414	13.1538	10.8303	12.3607	11.1756	14.2618	12.0613	12.9959	16.5823	15.894	17.3201	13.0291	14.6784	11.9423	14.7877	12.7566	14.0816	13.7466	14.6667	13.1287	14.1461	15.0809	16.662	14.9895	15.801	14.33	13.3975	15.6863	15.5726	15.8487	17.7233	14.1906	17.5112	17.0716	16.4375	12.1229	12.3781	11.2838	14.1562	11.014	12.3949	14.5157	13.5185	13.8075	16.074
Sobic.001G035300	0.0261275	0	0	0	0	0	0.0289051	0	0	0.0328934	0	0	0	0	0	0	0	0	0	0	0	0	0	0	0	0	0	0.0437614	0	0	0	0	0	0	0	0	0	0	0	0	0	0	0	0	0	0	0	0	1.13859
Sobic.001G035400	69.5488	72.5438	70.0008	67.8459	57.2914	60.0453	58.8647	67.4258	59.677	66.76	53.2538	65.5313	61.1133	64.6174	66.8869	71.2438	75.453	62.1441	70.4876	63.0852	67.6786	67.5772	73.7638	68.2158	64.3461	67.7358	73.6055	67.5882	66.2119	58.3505	61.8206	60.6799	68.0439	66.33	65.3961	49.2584	62.6276	68.3584	62.0816	73.5011	74.3993	71.6278	70.6367	63.13	63.7126	73.3338	67.652	64.8757	73.2341
Sobic.001G035450	0.140633	0.176869	0.120038	0.138895	0.188597	0.215659	0.122113	0.0835792	0.203309	0.207736	0.105403	0.31981	0.128384	0	0.382505	0.0961154	0.167933	0.216	0.183115	0	0.190391	0.122423	0.05099	0.0702505	0.15168	0.154185	0.263014	0.274585	0.107338	0.30636	0.362797	0.202667	0.165767	0.119162	0.352411	0.34238	0.0452992	0.226982	0.0419969	0	0.103512	0.118792	0.0441093	0.197443	0.0951214	0.076734	0.181678	0.168502	0.158691
Sobic.001G035500	13.3854	10.9835	10.6024	10.9653	11.9056	11.2238	11.1419	11.415	11.8919	12.7121	13.7835	11.6413	13.4489	12.3932	11.8113	13.1302	12.4386	12.7346	14.5819	11.9289	12.0413	11.9968	16.4409	14.1083	13.6573	15.2605	12.5246	14.5094	12.9122	18.7911	14.5398	17.2723	18.3574	16.941	15.3132	8.22834	10.9535	12.1514	12.2557	11.6823	12.7827	11.5542	11.3604	12.6077	11.6852	13.0577	11.5548	11.6662	26.7949
Sobic.001G035600	55.1252	89.1478	47.9253	82.9804	74.4559	85.0285	85.9464	88.9546	92.1509	89.7481	79.5405	101.758	49.3331	53.1465	51.8414	64.4054	74.3172	77.3158	70.3556	76.4094	62.3314	105.337	82.7802	101.024	72.8575	72.6559	46.9239	60.3937	65.7818	92.3342	83.549	61.6583	76.2899	60.4441	55.4287	131.527	63.5455	69.1343	70.0033	58.3551	82.7565	76.1489	63.5795	67.5453	107.795	94.2177	102.616	84.4209	53.8026
Sobic.001G035700	0.197404	0	0	0.249433	0.323177	0.3539	0.107589	0	0	0	0.183232	0	0	0	0	0	0.19	0.300678	0	0	0	0	0.56345	0	0	0.180639	0.196329	0.16498	0	0.140565	0.479514	0	0	0	0.153184	0.286972	0	0.152867	0	0	0	0	0.156859	0	0	0	0	0.144366	0
Sobic.001G035800	76.0614	119.362	71.0697	92.8871	73.0655	104.898	83.6672	72.5118	94.7628	100.094	93.6362	93.8016	72.514	70.0168	83.405	79.0448	86.8817	83.4066	78.0789	83.987	66.4137	96.1178	69.3305	89.5857	85.112	88.3751	74.7651	72.6947	106.185	91.0053	64.3505	45.5292	65.5934	48.9268	55.6706	154.321	78.6807	75.7811	71.6113	67.2455	79.3659	83.8864	79.843	68.7927	75.4201	77.9217	107.874	101.447	2.15367
Sobic.001G035900	5.93087	7.13911	6.42621	5.1391	6.05655	5.4536	5.42948	5.16314	5.76585	5.31316	6.10148	5.6832	6.19846	6.67023	6.24971	5.24036	5.4676	5.99037	6.04477	5.86845	6.31143	5.96985	5.94284	7.11418	8.27334	9.50549	8.90004	7.79455	7.60843	9.18654	9.1393	9.45939	9.60242	9.25522	9.3073	13.907	7.13971	7.79591	7.30523	5.05454	5.32202	5.19627	5.40517	5.65811	5.64724	5.14037	5.36705	5.33689	5.4645
Sobic.001G036050	6.51277	6.53866	7.9649	6.68316	8.08917	6.83666	7.36175	6.85109	7.15569	7.24204	8.56775	7.78473	8.47108	7.5908	7.93093	7.35383	6.8612	8.05871	7.67248	7.57671	7.07022	7.30262	8.6317	9.23539	7.02048	7.3902	7.04833	6.78093	7.20031	8.11484	6.90716	7.21767	7.153	7.31299	7.66851	5.77761	8.0834	8.03532	8.28214	6.62918	6.04066	6.00395	7.41841	7.3894	6.97455	6.84276	6.76002	6.26672	8.33966
Sobic.001G036200	0.0230965	0.0457768	0.0652371	0	0	0	0.0997175	0.173678	0.110104	0.0277233	0.126699	0.0956631	0	0.168283	0.114949	0.0390189	0.133898	0.070872	0.0368086	0.285556	0.0388546	0.19418	0	0.0558376	0.456058	0.0869202	0.0437633	0.151779	0.0862749	0.144034	0.0382674	0	0.220296	0.0489728	0.179014	0.228824	0.10829	0.0366091	0.17183	0	0.0425004	0.130523	0.0352347	0.0809317	0.0768245	0.0615306	0	0.0665457	0.133255
Sobic.001G036300	20.5002	18.9259	20.3132	12.5111	14.7998	12.3864	10.9638	12.1891	10.9277	14.1168	11.2334	12.5639	18.2829	16.6485	17.8498	14.65	15.1016	12.546	16.1432	13.4531	14.6351	14.4911	14.4988	14.3221	15.3868	18.1824	19.9005	15.2037	14.6882	13.5395	13.9462	12.6903	12.2685	14.7751	14.9777	9.43402	20.0395	19.8074	19.4201	14.3544	15.0517	11.594	17.5993	13.0955	14.2074	15.1541	11.4565	14.1975	25.9785
Sobic.001G036400	0.278934	0.331573	0.606964	0.20928	0.461798	0.174654	0.394694	0.124776	0.332483	0.236756	0.258769	0.194526	0.556734	0.279806	0.835805	0.286772	0.373184	0.170972	0.271882	0.409395	0.324852	0.462157	0.450652	0.469229	0.549174	0.57318	0.325091	0.276332	0.471681	0.513336	0.278511	0.135613	0.160452	0.179467	0.304912	0.242312	0.771508	0.485661	0.457081	0.245204	0.42224	0.31875	0.258111	0.294873	0.461833	0.373294	0.117884	0.283756	1.1503
Sobic.001G036600	0.0756494	0	0.102008	0	0	0	0.156056	0	0	0	0	0	0.114019	0	0	0.25252	0.144572	0	0.119048	0.155918	0.127301	0	0	0	0	0.133905	0.275278	0.120144	0	0.221596	0	0	0	0	0	0.214089	0	0	0	0.320287	0	0	0	0.256775	0.114869	0	0	0	0.26739
Sobic.001G036700	7.74307	7.25999	6.86598	7.06532	6.00944	5.91984	5.44284	5.88767	5.41629	6.38083	5.66562	7.02133	6.50965	7.50989	6.71613	6.47986	7.16624	6.66386	7.64971	6.37505	6.53077	6.49701	7.7182	7.09676	6.24829	6.55576	7.27939	6.37478	6.29583	6.11016	5.83263	6.20988	6.91308	6.65213	6.90726	6.60993	7.41835	7.32308	8.14071	6.19925	7.10457	6.10967	6.48071	6.41071	5.89741	7.27098	5.85766	5.69097	10.1724
Sobic.001G036800	7.141	8.18786	9.01694	9.71877	8.57825	8.50875	8.83989	8.60472	9.70983	8.57481	8.38808	9.31498	8.66044	9.00849	7.894	8.61906	7.73707	10.1377	9.02299	9.62706	7.79217	8.2575	10.7592	10.8884	22.3934	23.3159	21.3678	19.7792	18.6113	25.0514	21.3804	19.4956	20.4355	19.5327	17.4972	15.9302	9.70772	8.87709	10.1742	8.20691	8.85792	9.12822	8.90193	9.44378	10.5864	9.18716	9.07654	8.65224	20.1421
Sobic.001G036900	382.321	328.968	345.319	249.69	231.978	235.895	199.467	261.155	223.324	268.724	216.808	250.138	297.733	295.904	314.255	289.252	313.558	232.636	295.593	266.914	276.497	237.286	252.07	215.633	332.388	339.421	400.834	359.171	349.554	209.068	324.297	310.554	318.81	374.283	426.998	333.942	303.002	307.328	263.782	318.386	311.934	266.936	306.267	239.942	256.321	293.024	225.846	277.478	288.147
Sobic.001G037000	27.7347	27.5178	27.449	26.5768	26.602	30.0714	29.5163	31.411	25.8133	25.2706	26.0036	24.7897	29.9202	27.4748	29.3907	31.839	28.3066	30.7159	28.9126	29.2179	26.9159	26.0519	29.4797	25.8903	32.6573	32.6332	30.0298	28.8347	29.8586	26.7062	29.3131	26.5627	21.4277	26.6882	27.6265	24.0774	23.563	24.906	23.6468	28.5897	30.3492	29.675	23.9944	27.805	27.5448	24.9264	28.3173	25.377	33.6331
Sobic.001G037033	1.54809	0.767358	1.02987	1.55069	1.62866	1.31201	1.59579	1.6951	2.11861	1.88111	2.13416	2.15793	1.47076	2.07078	2.37562	2.12735	1.71831	2.63219	1.87452	1.01827	0.92696	1.3452	1.87408	2.24488	2.17261	2.16085	1.37933	1.89128	1.52216	2.32185	0.582772	1.86888	2.25598	1.99346	1.72847	0.860325	1.30293	1.39532	1.3447	2.31837	2.47066	1.64603	2.51481	1.81982	1.48784	2.21346	1.20449	2.0013	1.89176
Sobic.001G037066	0	0	0	0	0	0	0	0	0	0	0	0	0	0	0	0	0	0	0	0	0	0	0	0	0	0	0	0	0	0	0	0	0	0	0	0.127616	0	0.217693	0	0	0	0	0	0	0	0	0	0	0
Sobic.001G037100	8.57839	9.6704	8.99977	7.74022	9.57795	9.16135	8.95869	8.59423	8.9001	9.95295	10.5811	10.2276	10.47	9.53854	10.3177	9.99173	9.70819	10.3576	11.1838	10.0981	11.7675	11.4457	13.5942	14.8963	7.72658	8.10425	8.67557	8.30789	8.73085	10.8165	8.66166	10.9752	10.6554	10.5135	10.3771	7.21825	11.1798	10.6871	12.2065	8.04379	8.87308	8.04971	9.96239	9.92368	10.3022	10.8498	8.51836	9.48943	11.8597
Sobic.001G037150	0.455654	0.318018	0.142257	0.637333	0.496238	0.381853	0.32315	0.148631	0	0.124473	0.0923797	0.0709639	0.155011	0.37266	0.251579	0.255462	0	0.305682	0.0804942	0.10506	0.336671	0.105767	0.271207	0.494873	0.269165	0.0945383	0	0.164616	0.0950739	0.156008	0.334518	0.119277	0.199554	0	0.232391	0.260385	0.303881	0.318229	0.222146	0	0.0938769	0.213901	0.313142	0.350293	0.0828333	0.205866	0.31888	0.295527	0.482518
Sobic.001G037200	0	0	0	0	0	0	0	0	0	0	0	0	0	0	0	0	1.58311	0	0	0	0	0	0	0	0	0	0	0	0	0	0	0	0	0	0	0	0	0	0	0	0	0.612297	0	0	0	0	0	0	0.716733
Sobic.001G037300	0	0	0	0	0	0.241385	0.17605	0	0	0	0	0	0	0.427108	0	0	0	0	0	0	0	0	0.307769	0.892897	0	0	0	0	0	0.265167	0	0.389486	0	0	0	0.43744	0	0	0	0	0	0	0.551756	0	0	0.24155	0.37955	0.259189	1.68543
Sobic.001G037400	4.33505	6.39716	5.16453	6.97435	7.20545	4.92091	4.75702	5.14826	7.22483	5.68121	4.40816	6.90933	4.1468	4.7375	4.80317	4.49594	6.2085	6.75498	5.26091	4.68825	4.98005	7.84303	4.42452	7.94308	7.50172	5.56544	5.00653	5.71804	7.91147	4.78595	6.2938	4.03673	4.98608	4.11394	4.60134	9.58694	5.48418	6.73808	6.24053	5.70983	5.89955	6.92903	6.2043	4.48229	6.65919	5.88581	6.36018	4.8446	3.95704
Sobic.001G037500	24.1581	27.5969	25.1811	14.3113	16.91	14.1585	13.3031	13.0867	15.9495	13.6754	12.5501	13.5455	14.5353	16.4489	20.8514	13.5064	14.0833	15.3409	12.9015	14.7962	16.7095	13.9022	9.89327	9.83196	22.6352	28.8319	30.3431	21.2311	21.8602	15.3703	16.4493	17.4117	15.2022	16.027	19.7654	13.2971	29.3866	28.0244	26.3208	17.9356	15.7886	17.3084	16.3676	15.1207	14.6001	14.7393	14.5601	14.3432	3.26494
Sobic.001G037550	0	0	0	0	0	0	0	0	0	0	0	0	0	0	0	0	0	0	0	0	0	0	0	0	0	0	0	0	0	0	0	0	0	0	0	0	0	0.150513	0	0	0.191803	0	0	0	0	0.132067	0.203162	0	0
Sobic.001G037600	0	0	0	0	0	0	0	0	0	0	0	0	0	0	0	0	0	0	0	0	0	0	0	0	0.0674107	0	0.141753	0.0615521	0	0.0584777	0	0.0885669	0.0749015	0	0	0.0416596	0	0	0.0534582	0.0805059	0	0	0	0.0652575	0	0	0	0	0
Sobic.001G037700	0	0	0	0	0	0	0	0	0	0	0	0	0	0	0	0	0	0	0	0	0	0	0.0935458	0	0	0	0	0	0	0	0	0	0	0	0	0	0	0	0	0	0	0	0	0	0	0	0	0	0
Sobic.001G037800	2.17862	1.61391	1.42414	0.663883	0.710993	1.01503	0.879613	1.6581	1.30971	1.77997	1.5079	1.5748	2.59246	1.88957	1.83101	1.95033	1.86335	1.98775	2.27657	1.82594	1.72692	1.84993	2.93849	2.63281	1.11901	3.51118	2.56095	0.970303	0.761362	2.03515	1.66499	1.56897	1.7791	0.980415	1.27599	1.13925	1.44886	3.25107	2.41885	1.07004	2.37677	1.19633	1.23331	1.90134	1.3357	1.8772	1.9011	1.39202	4.78205
Sobic.001G037900	23.0287	22.7348	20.9382	15.3714	14.7433	16.0876	17.3695	19.5806	16.345	19.8549	23.9656	19.9372	28.0405	30.8931	26.0527	20.9181	19.0373	20.7695	25.8684	24.7288	24.6632	23.7415	29.3868	25.2448	14.9013	17.0341	15.677	15.4365	15.2168	19.7138	13.2553	13.3119	11.9433	10.7669	10.4736	16.8904	21.9732	25.2771	26.3889	16.3935	20.1597	17.1125	17.199	19.9949	23.9883	22.0138	21.5444	21.5735	7.85433
Sobic.001G038000	15.2346	14.9641	14.5064	12.6963	13.8124	13.4565	11.6346	13.6087	13.044	14.3584	11.1887	14.1687	13.0194	12.7012	13.7552	13.2557	14.2568	12.4345	14.7889	12.0288	13.4933	14.1453	13.9799	14.6073	12.3191	13.0498	13.6782	12.0187	11.3097	11.9332	12.8608	13.1834	13.0202	12.7815	13.368	13.3135	14.8484	15.7303	15.1576	14.2518	14.7193	12.3633	13.983	12.4624	14.2524	15.8463	12.97	13.9214	22.1414
Sobic.001G038050	0	0	0	0	0	0	0	0	0	0	0	0	0	0	0	0	0	0	0	0	0	0	0	0	0	0	0	0	0	0	0	0	0	0	0	0	0	0	0	0	49.4122	0	0	0	0	0	0	0	0
Sobic.001G038100	12.5195	10.8683	12.4603	11.2742	9.13649	9.49828	10.0572	10.7036	10.1343	10.2837	9.49053	10.7172	12.9946	13.1002	11.516	10.4228	11.9107	10.934	11.1654	11.5226	11.8212	11.2879	13.0394	11.0847	10.2853	12.6148	14.719	10.7182	11.3094	12.6702	12.0348	11.1402	10.8012	12.2189	10.6059	2.94503	13.1776	13.7495	12.406	12.4112	12.2032	11.1302	10.2977	10.547	11.8718	10.989	10.4332	9.22798	17.4169
Sobic.001G038200	10.9962	9.98588	10.7324	12.6182	13.0767	10.8812	12.4184	14.8288	12.495	13.7382	9.36305	12.1167	9.13669	8.34951	9.43595	12.7851	13.9002	11.2847	13.6874	11.8271	13.0147	12.1387	15.1477	14.9326	10.9628	6.61596	10.3585	11.9802	10.2669	10.0623	12.3545	11.2302	15.0654	14.05	14.188	8.28428	9.13556	10.5519	11.1162	14.3548	13.2236	12.8468	14.5082	13.6283	15.1794	16.805	13.7307	12.2601	37.9991
Sobic.001G038300	95.1645	114.307	92.9327	101.396	89.33	91.4863	109.283	104.885	113.138	108.012	93.4074	111.759	89.8865	83.1943	98.3057	88.9883	93.758	103.066	102.215	107.936	92.3193	125.694	108.999	126.149	115.588	127.914	108.539	106.487	122.085	126.05	110.721	60.9173	103.103	81.6331	80.6485	131.936	88.439	102.204	91.7659	85.1533	89.3292	105.023	100.322	92.3343	99.1335	118.55	115.822	92.1271	203.9
Sobic.001G038400	0.454342	0.596995	0.436049	0.413894	0.792493	0.357265	0.343014	0.623368	0.626337	0.642546	0.470371	0.568715	0.338484	0.206522	0.331106	0.325597	0.562168	0.484785	0.475358	0.438984	0.568695	0.430924	0.316295	0.670092	0.658033	0.501624	0.563593	0.337399	0.488993	0.638505	0.296703	0.229357	0.502311	0.222899	0.296376	1.14588	0.485609	0.628458	0.577607	0.49481	0.471892	0.488461	0.39011	0.511006	0.57818	0.590798	0.65246	0.371132	2.14741
Sobic.001G038450	0.110752	0	0	0.24094	0	0.0607492	0.0483138	0.234913	0	0.0695979	0	0.0791738	0.232837	0.135016	0	0	0	0	0	0.116018	0.0778142	0.114578	0	0.276828	0	0	0.200652	0	0	0	0.0876679	0.126651	0	0	0.0719458	0.0636833	0.247818	0.0847478	0.0779525	0.330732	0	0	0	0	0.0877742	0	0.115097	0.164703	0
Sobic.001G038500	5.96937	7.35279	6.2955	4.70985	4.40119	4.90551	5.15035	4.18099	4.60523	5.01562	5.07738	4.12459	5.06126	5.49627	6.92948	4.66302	5.30572	4.32603	3.55363	5.95087	4.78569	5.8561	2.6052	2.79711	5.16958	9.61652	6.64856	4.60226	5.52688	5.22474	5.33894	4.66787	5.69084	5.23538	4.54614	5.3214	6.18833	5.89594	4.79425	5.04577	4.68867	5.1752	4.65825	4.12753	4.83865	4.72058	5.76342	5.35729	5.59721
Sobic.001G038601	0	0	0	0	0.423678	0.160171	0.274713	0	0	0	0	0.182268	0	0	0.211051	0	0.244072	0.204907	0	0	0	0	0	0.331027	0.222721	0.237057	0	0	0	0.186092	0.210135	0.305617	0.247772	0	0	0.0908198	0.402179	0.604721	0	0.287363	0	0	0	0	0	0	0	0	0.25231
Sobic.001G038700	2.46048	2.61417	2.03411	2.27067	2.5056	3.06714	2.95637	2.37245	2.6875	3.32903	4.98284	2.45611	2.70833	2.46109	2.72467	2.61038	2.49473	2.68573	3.14026	3.18991	2.9641	4.34651	3.30727	3.32095	2.85434	4.07106	2.39801	2.06815	2.74788	2.84902	2.50873	2.20894	3.27516	1.79958	1.66167	4.55959	2.07803	3.4488	2.32808	2.40014	3.49864	3.74402	2.45176	2.57023	2.27823	2.49141	4.37631	2.11085	2.70106
Sobic.001G038800	8.3826	9.07753	8.38347	7.47178	8.67627	7.85744	7.34133	8.00648	7.59415	8.74374	7.00521	8.31448	9.60126	9.67151	10.3773	8.54053	9.52057	8.43741	10.1367	8.96212	10.8087	9.64174	9.66026	10.5305	7.91919	8.17335	9.35462	8.69086	9.05976	9.23173	6.32751	7.32785	7.66957	8.03003	8.23031	5.52516	10.163	10.2456	10.7604	7.78506	7.89981	7.70319	9.64805	8.42136	9.13744	9.60933	7.17206	8.93497	7.29183
Sobic.001G038900	0.930611	0.965678	0.688208	0.639645	0.275595	0.449111	0.233004	0.189622	0.578531	0.568506	0.710244	0.472672	0.90298	0.446859	0.47051	0.440252	0.5718	0.568248	0.776211	0.362042	0.402024	0.595337	0.790917	0.422785	0.495099	0.76945	0.858965	0.491372	0.371079	0.427894	1.38801	0.520606	0.308487	0.366972	0.394014	0.712041	0.699411	0.522439	0.734464	0.484764	0.661104	0	0.537948	0.783804	0.719406	0.743374	0.600315	0.554685	2.8825
Sobic.001G039000	0	0	0	0	0	0	0	0	0	0	0.065697	0	0	0	0.0575996	0	0	0	0	0	0	0	0	0	0	0.0634041	0	0	0	0.0516909	0	0	0	0	0	0	0	0	0	0	0	0.0498627	0	0	0	0	0	0	0.269662
Sobic.001G039100	0.08423	0.0829697	0.0979331	0.0619913	0.24694	0.0966113	0.0520865	0.0349684	0	0.0623551	0	0.0348968	0.0180516	0.0590401	0.0405116	0.0814788	0.144695	0.0894241	0.189238	0.121919	0.163503	0.0814021	0.0210868	0	0.109745	0.0441587	0.0442947	0.0394424	0.0237391	0.0392326	0.0798225	0	0.0253506	0.0241876	0.111497	0.0996329	0.141388	0.0760213	0.135741	0.102054	0.111849	0.0862025	0	0.0632945	0	0.0496991	0.0515964	0.037173	0.0219963
Sobic.001G039200	0	0	0	0	0	0	0	0.0710958	0.111494	0.0571704	0	0.0653699	0	0	0	0	0	0	0	0	0	0	0	0	0	0	0.18285	0.0783561	0	0	0	0	0	0	0	0.0312437	0	0	0.140035	0	0.0890529	0	0	0.0841853	0.0787798	0.126083	0	0	1.85243
Sobic.001G039300	3.81313	3.62399	4.37285	2.39084	3.76152	2.84334	2.29046	2.92222	2.16256	2.90326	2.26578	2.98266	4.10724	3.94981	3.62907	3.6564	4.19082	2.57088	3.78879	3.10622	3.15966	3.39211	3.08062	3.13481	3.38009	2.85285	4.0796	3.52443	3.397	2.85692	3.4404	3.1507	3.19943	4.00147	4.18618	2.80875	3.99397	3.51554	3.81989	3.16856	3.10872	2.81421	3.63084	2.49462	2.71769	3.23065	2.31296	3.37693	4.9869
Sobic.001G039400	352.106	371.016	367.294	280.869	304.489	284.74	254.527	302.553	300.143	307.413	241.509	279.22	323.588	300.168	331.615	327.773	345.937	298.667	296.083	318.434	311.047	294.144	229.694	190.952	326.746	247.741	290.456	327.623	340.601	201.712	242.574	204.301	206.765	224.096	299.212	405.155	342.705	279.014	264.927	331.642	318.612	301.652	321.385	242.852	266.572	282.088	265.429	272.509	269.927
Sobic.001G039500	21.4864	20.7518	19.7162	16.0256	12.4003	14.7035	14.695	16.2465	13.9097	16.0178	16.8021	16.133	24.7148	20.5797	19.794	16.2765	15.5342	17.4634	20.8557	17.0407	16.998	17.8081	21.6273	20.2063	12.7604	18.9037	17.3879	12.8277	12.2005	16.5434	12.2071	11.8092	11.304	10.5067	10.8137	9.9798	21.9919	23.2565	25.8959	14.6347	15.3477	14.4315	14.6658	16.5433	19.9953	17.5052	15.5123	16.1518	34.4351
Sobic.001G039600	8.68821	9.99536	9.48202	9.00494	8.55009	9.57962	8.15189	8.28767	7.9566	8.99157	10.5776	9.34129	11.1633	10.0657	9.78903	9.80983	8.55738	9.96482	9.46858	10.1503	9.38033	9.06962	10.3672	11.3599	8.64947	10.9531	10.4828	9.66699	8.23751	10.9618	8.71961	9.17862	9.10482	7.54117	7.37269	7.49946	8.9631	10.9366	11.4155	7.78475	8.35845	8.97017	9.13333	8.4637	9.65714	9.82583	9.90899	9.37874	12.6961
Sobic.001G039700	48.865	40.757	37.9874	35.3377	34.0587	39.7957	31.0499	39.7186	34.0833	41.9034	45.0545	40.0329	46.377	40.387	42.8549	44.0251	48.9158	43.2487	54.7688	39.8929	41.1432	45.3219	49.662	46.3841	49.3276	58.2431	55.8882	50.7657	49.8703	50.7626	64.7641	61.9924	61.1009	64.9057	70.4431	34.1022	37.9119	44.6976	40.7313	42.6851	45.5221	39.7108	41.3299	36.6829	41.5949	47.3196	36.8785	43.5904	55.2259
Sobic.001G039750	0.0608273	0.13335	0.248392	0.160723	0.205234	0.243702	0.188517	0.173203	0	0	0	0	0	0	0	0	0	0.0915172	0	0	0.102637	0.128724	0.210447	0	0	0	0.332737	0	0	0.0920294	0	0	0	0	0	0	0	0	0	0	0	0	0.094642	0.202124	0	0.162083	0.381544	0	0.222496
Sobic.001G039800	98.9089	74.3451	80.247	26.8797	25.113	28.4413	32.6817	38.8153	33.8519	35.3887	35.2426	35.8758	88.1219	86.3322	76.1285	41.9636	40.7182	36.1485	57.2634	46.2139	50.0627	44.1842	48.9576	35.6509	45.1525	94.2187	89.9569	50.3305	45.6216	53.4066	47.0093	43.483	41.4563	41.5352	41.3655	36.3077	91.2184	88.6654	93.7682	38.4443	42.3003	31.509	36.2937	39.2582	43.9586	41.8971	33.7181	37.2929	53.193
Sobic.001G039900	19.2398	17.0635	16.8107	30.4117	26.6148	30.6048	29.1152	27.7886	25.6971	29.9373	33.1627	28.1231	21.2002	16.9254	18.2899	33.0416	31.6077	30.0083	28.9992	27.1428	27.0963	29.0861	35.813	30.8246	26.3077	18.1407	20.1506	29.0488	26.3909	32.8089	35.789	42.2725	40.2497	37.9585	38.5451	29.9048	15.9732	15.8547	16.7553	29.6755	28.5949	28.7731	28.9748	28.1505	28.765	31.3456	27.355	28.5528	7.84875
Sobic.001G040000	321.37	285.664	300.292	232.493	265.277	222.997	241.665	249.564	271.364	209.331	201.677	228.072	198.796	245.797	256.211	216.056	206.76	228.632	173.61	243.107	229.052	178.861	119.316	115.999	252.318	325.166	327.978	264.026	250.282	175.572	232.483	201.124	182.63	190.957	200.763	70.9895	303.898	329.388	327.199	304.56	256.928	269.528	232.369	255.755	238.877	225.224	218.874	214.274	2.95545
Sobic.001G040100	118.016	111.812	113.344	126.588	128.89	120.424	108.501	123.614	129.406	134.722	131.642	148.114	107.329	104.902	113.467	128.823	127.003	124.09	133.01	124.909	125.375	136.554	168.985	148.881	90.3218	75.151	83.3856	100.476	104.742	104.644	76.4178	91.73	106.347	101.712	117.041	108.838	114.273	123.914	119.635	138.523	132.766	137.822	145.225	130.726	142.405	176.191	140.33	134.263	130.337
Sobic.001G040200	11.6073	12.4411	9.45295	16.0144	11.7541	15.0388	11.608	9.87427	8.76043	10.8189	16.7392	12.3593	13.0993	8.81888	8.7116	12.3014	10.4843	11.5068	14.2047	12.4599	9.54046	11.5508	15.114	16.2655	8.5273	9.42441	7.41007	8.70242	8.40807	11.5125	19.7333	20.4605	20.7514	15.449	14.3761	17.5012	12.9723	11.8909	18.5829	13.0639	9.88392	10.4465	10.0903	12.3368	10.1793	9.68369	14.7332	11.6885	36.476
Sobic.001G040300	38.8235	31.9487	31.8262	16.4272	15.6956	15.9016	14.5549	18.6425	15.1737	20.0559	14.3771	16.8748	33.6503	31.277	28.6307	23.079	25.6206	20.7545	31.6521	21.3336	23.1207	21.7806	32.2421	25.4678	19.5806	36.073	37.2113	20.8602	20.5609	18.5256	22.6209	18.7276	21.2349	19.7028	21.7227	16.632	33.2975	36.9197	33.5074	22.4061	25.6081	17.3591	20.2781	18.0538	19.5799	25.3562	17.3017	21.5022	53.4333
Sobic.001G040400	0	0.167262	0	0	0	0	0	0	0	0	0	0	0	0	0	0	0	0	0	0	0	0	0	0	0	0.174164	0	0	0	0	0	0	0	0	0	0	0	0.145354	0	0	0	0	0	0	0	0	0	0	0.19787
Sobic.001G040500	54.6742	51.4541	45.602	36.8682	32.8628	36.6064	31.8476	34.2677	34.9675	40.8955	40.6658	38.4242	50.0769	48.3958	47.4383	41.6218	45.5504	41.2421	50.3192	38.6221	42.9793	45.9464	53.4974	53.1563	27.7543	35.0918	35.9524	29.8961	30.151	34.063	32.2635	34.61	35.8076	37.0669	34.8565	30.4259	47.9753	52.0091	50.4959	40.5677	40.7436	37.7864	40.1589	37.7129	38.9756	47.4269	36.8476	42.3686	63.0167
Sobic.001G040600	21.3546	24.0708	28.064	6.7663	8.5127	7.27733	5.59932	7.83702	7.38602	7.99156	4.96483	7.98043	13.4399	13.2305	15.9149	8.92804	9.85133	7.99069	9.66851	9.68086	10.1097	8.27829	6.85347	6.2809	10.2443	21.7981	23.3964	9.81616	9.96034	6.03513	6.2512	5.00821	5.7811	7.00403	8.2786	4.71108	31.502	25.0079	25.7373	8.47772	7.86421	6.9101	9.93385	7.52427	7.59444	8.3449	6.43031	8.22552	6.6588
Sobic.001G040701	0	0.338349	0.339056	0.401095	0	0	0.443479	0.237485	0	0.198852	0	0.454183	0.239023	0	0.264231	0.272447	0	0.118176	0.127327	0	0.132174	0.172626	0.139805	0.406627	0.574069	0.447738	1.22629	0.531514	0	0.882312	0.133371	0	0.313498	0.660982	0.246398	1.40431	0.598372	0.378709	0.118969	0	0.150767	0.112764	0.375673	0.142789	0	0	0	0	0.152985
Sobic.001G040800	409.878	325.76	355.129	489.615	384.711	513.066	478.166	448.085	429.224	462.078	584.687	546.188	468.068	415.261	395.841	503.454	470.82	494.244	493.087	399.845	430.33	427.243	608.983	503.251	332.384	272.206	280.22	367.472	374.149	360.754	354.679	356.508	404.664	378.811	406.254	405.331	316.01	333.039	305.178	410.303	403.116	401.252	436.409	389.967	359.648	426.32	409.607	388.412	326.742
Sobic.001G040900	0	0	0	0	0	0	0	0	0	0	0	0	0	0	0	0	0	0	0	0	0	0	0	0	0	0	0	0	0	0	0	0	0	0	0	0	0	0	0	0	0	0	0	0	0	0	0	0	0
Sobic.001G041000	33.6397	36.8906	29.5811	21.0705	19.662	24.1642	18.3858	20.1804	24.0449	24.7465	23.2396	20.3897	25.9769	25.9335	25.7792	25.2423	24.3826	16.4592	23.1455	24.3228	19.2383	23.6727	20.5294	23.4211	28.4663	25.5244	24.8363	27.9129	29.7454	24.4237	29.151	21.7987	25.1555	24.905	25.6603	43.4044	25.4123	23.4861	20.5253	20.5788	26.1641	21.5006	20.4576	20.8665	22.5878	20.7196	20.4026	23.4743	27.941
Sobic.001G041100	25.2736	26.1502	21.1187	19.3161	15.8727	20.0551	18.2062	20.3832	16.4601	22.0323	24.859	21.8204	22.8623	22.995	23.196	19.3643	22.5034	17.6728	21.9003	19.6527	18.3219	23.2121	22.6456	26.5838	15.2593	16.255	16.2664	16.148	17.6215	17.8432	15.0767	15.0856	16.8399	14.7216	15.4239	29.3144	19.3496	18.3189	19.5796	17.9823	19.8431	17.7036	18.2848	16.9128	18.4789	17.3669	20.0375	19.2401	20.583
Sobic.001G041200	18.2067	17.0302	18.9619	8.31213	7.67014	8.91584	7.72735	10.5829	8.75503	10.9706	9.08773	9.71201	16.0653	15.3608	15.7275	10.4495	12.2452	9.46412	13.2007	11.2005	9.99282	9.41474	10.3909	9.7863	15.3646	22.7548	24.0823	14.9145	15.5306	14.3811	15.9231	14.4283	16.1273	15.5198	17.1489	8.25563	19.4624	17.7387	19.5884	10.492	11.5778	8.84797	11.0776	10.3082	11.6128	11.4075	10.3147	10.1296	21.3776
Sobic.001G041300	0	0	0	0	0	0	0	0	0	0	0	0	0	0	0	0	0	0	0	0	0	0	0	0	0.097505	0	0	0	0	0	0	0	0	0	0	0	0	0	0	0	0	0	0	0	0	0	0	0	0.242184
Sobic.001G041400	7.92314	7.70606	8.05953	6.44823	6.49788	5.89608	5.64272	5.69647	5.41836	6.16047	5.64154	5.84285	7.18101	7.62156	7.35194	5.8822	7.07759	5.82836	6.87301	6.637	6.63622	7.07467	6.39664	6.51858	6.75331	6.93296	8.61629	6.65003	6.84446	7.20492	6.53004	6.99918	7.29915	7.29065	6.93807	8.27664	9.21611	8.7847	8.88614	5.59999	5.84228	5.71519	5.92858	6.24031	6.30728	6.99684	5.70172	5.85197	8.66416
Sobic.001G041450	0	0	0	0	0	0	0	0	0	0	0	0	0	0	0	0	0	0	0	0	0	0	0	0	0.248906	0	0	0	0	0	0	0	0	0	0	0	0	0	0	0	0	0	0.229928	0	0	0	0	0	0
Sobic.001G041500	3.39681	1.62188	2.73873	1.85821	2.17892	1.65138	1.48339	1.94829	1.54653	2.04705	0.904102	1.96291	2.402	2.30781	2.51647	1.35772	2.54484	2.2506	1.90727	2.38638	1.9139	1.47895	1.67373	1.58897	2.55995	2.16243	4.04221	1.00171	1.14722	2.00925	1.79921	0.928385	2.06599	1.47005	2.48947	1.90015	3.73951	2.43745	3.08963	1.92404	1.37284	1.3025	2.30081	1.91559	2.08108	2.3127	1.41178	1.59053	5.56751
Sobic.001G041600	0.0226406	0	0.152665	0.0583731	0	0	0	0	0.0564616	0.058343	0.0430436	0	0.0339455	0.0552531	0	0	0	0	0.0356316	0.0459287	0	0	0	0	0	0.04128	0	0	0	0	0	0.0525812	0	0	0.0701133	0	0	0	0.0321787	0	0.0418886	0.0641808	0	0.0398731	0	0.0308624	0	0	0.708654
Sobic.001G041700	2.03293	1.77604	1.95268	1.20672	1.33931	1.20929	1.2189	1.46319	1.25925	1.19098	1.08797	1.22913	1.93586	1.75517	1.77146	1.28473	1.39271	1.20116	1.3774	1.29557	1.33719	1.55183	1.30688	1.31288	1.3329	1.75714	1.86472	1.38824	1.38361	1.36524	1.39119	0.982772	1.32149	1.40281	1.35711	1.01613	2.29451	1.78603	1.95881	1.31659	1.09642	1.18237	1.39129	1.1783	1.28706	1.45247	0.941351	1.12524	0.76129
Sobic.001G041800	81.7063	82.9444	97.1834	98.5379	102.946	104.12	105.902	100.072	105.815	94.5358	92.2652	101.048	87.6278	93.7914	94.2025	88.8423	77.3952	91.5482	68.9106	88.6411	89.239	73.9155	58.8087	63.0271	65.5333	68.9215	69.7538	66.9956	68.4954	57.8527	49.7374	52.2678	48.0327	49.0727	49.9983	30.953	94.6083	83.7192	80.3696	96.6807	80.7496	96.2993	93.623	93.5806	87.4742	84.0547	87.3448	85.6063	3.65479
Sobic.001G041900	4.57078	3.97383	4.05981	3.52295	3.84517	3.41586	4.04649	4.18387	3.32413	3.81277	4.98835	3.76299	3.93863	4.36479	4.45211	3.61956	3.71398	4.24177	4.22538	4.10855	4.59336	4.19108	4.64068	3.79598	4.18228	5.24659	5.16862	4.46811	4.45776	5.70791	4.60179	6.05839	5.06698	6.263	5.41172	3.19667	4.4659	4.1287	4.43053	3.52442	3.96352	4.06238	3.98491	4.72134	4.24491	3.91459	4.58814	4.04188	9.16437
Sobic.001G042000	10.6373	20.5477	13.8206	20.2814	18.2918	21.9799	23.9159	20.2577	20.1827	20.6114	18.1758	18.1201	12.0369	13.3088	15.2249	18.968	17.4173	17.978	12.9322	19.8415	16.4049	22.8611	14.717	17.7612	17.7538	19.264	13.6977	16.5314	19.5049	16.0011	19.6293	12.2093	13.4916	10.8421	9.60367	19.6577	14.0709	13.5348	14.4078	17.2369	21.7165	23.1093	18.6277	15.4723	24.0813	16.7375	21.5312	23.5943	7.25927
Sobic.001G042100	0	0.0833814	0	0	0	0	0	0	0	0	0	0	0	0	0.0642722	0	0	0	0	0	0.0645991	0	0	0	0.0688161	0	0	0.0625839	0.0742381	0	0.0635705	0	0	0	0	0	0	0.0605564	0	0	0	0.0549639	0	0	0	0	0.163711	0	0.0708202
Sobic.001G042200	48.5759	49.3069	50.4361	31.9248	35.423	33.6124	30.4907	38.9272	31.814	39.0739	33.4797	36.6135	51.5863	46.3624	47.2462	42.1356	43.1883	35.4574	46.502	37.6953	41.7981	37.6924	44.8771	39.917	37.6773	43.2495	47.3191	38.5471	37.424	36.0102	32.8349	34.6086	34.9839	37.4944	40.8878	22.7659	49.7149	45.2949	48.0778	36.6843	39.4298	33.3323	40.3665	33.9498	36.3464	41.2887	32.3966	37.2504	49.1585
Sobic.001G042301	6.05618	13.0439	4.89688	5.24337	0	5.42472	1.18521	4.94323	4.71094	4.53257	2.93481	5.13394	5.63593	6.09469	3.19897	2.69596	4.4252	5.06382	3.27578	3.3314	1.9849	3.91734	1.55329	8.21864	5.92307	5.51111	1.47945	6.80418	3.66066	4.80481	5.05516	3.76765	4.00349	1.75589	1.20551	4.533	4.06033	2.4268	3.46613	3.45984	1.48068	5.04942	6.41268	6.10866	2.8635	2.27048	4.96555	4.63849	0
Sobic.001G042400	0.623618	0.793497	0.768687	0.522133	0.507405	0.560825	0.434076	0.456976	0.75057	0.489765	0.527561	0.526888	0.775055	0.862717	0.759156	0.451256	0.537537	0.590687	0.747271	0.699707	0.630316	0.404489	0.492645	0.379892	0.583392	1.09497	0.612473	0.515673	0.570362	0.83532	0.42682	0.943708	0.56162	0.619833	0.768701	0.48945	0.854212	0.775829	0.875493	0.415528	0.585254	0.481329	0.573754	0.426076	0.464944	0.982549	0.51465	0.581001	0.0361187
Sobic.001G042500	6.12826	7.46701	9.0009	10.3255	8.639	8.34633	6.4444	6.97235	7.47884	7.2469	6.36625	8.54233	5.45544	7.10784	7.14053	6.53859	8.0343	7.09715	7.49107	6.90738	7.88492	10.0793	5.77035	6.89668	10.4471	11.3591	13.369	8.03466	9.85568	7.39683	9.73714	5.98257	9.96821	6.39252	6.95698	7.40346	8.14413	7.3428	8.64953	9.09456	6.57869	7.69518	9.79866	6.71666	8.39113	10.0572	9.87749	8.89271	3.33684
Sobic.001G042600	0.475812	0.318591	0.400728	0.369993	0.213851	0.32278	0.233387	0.347301	0.191977	0.374417	0.0899022	0.384168	0.250718	0.450234	0.29612	0.420514	0.314399	0.348695	0.963095	0.17251	0.461356	0.135413	0.482216	0.158678	0.499141	0.405597	0.738045	0.464869	0.242763	0.179836	0.33226	0.316484	0.402499	0.563473	0.688922	0.386862	0.403858	0.337087	0.447843	0.324974	0.584451	0.370859	0.603557	0.464602	0.333218	0.613061	0.169941	0.303308	0.135906
Sobic.001G042700	0.0103224	0.0216472	0	0.0259009	0	0	0.0227538	0	0	0.025677	0	0	0	0.0766434	0	0	0.0206598	0.0156623	0	0	0	0	0	0	0.0379703	0	0.0195497	0.0173784	0	0	0	0	0	0.0646547	0.0325748	0.00961633	0.0313122	0	0.0151311	0	0.0194759	0.0295961	0	0.0182087	0.0173714	0.0139298	0	0.0309853	0
Sobic.001G042800	12.1193	11.615	10.8511	28.8053	28.3289	28.568	26.905	25.6398	25.9236	26.2581	27.3079	25.0119	9.98902	9.78262	9.27128	26.3475	23.1882	25.4369	21.6906	20.6582	17.9219	27.1481	23.6254	23.0774	19.8009	12.4317	10.8701	20.0725	19.9819	22.4848	29.8725	33.772	31.5349	32.154	29.9607	40.9637	11.3786	11.0691	11.1233	29.6546	28.639	32.4546	25.5588	26.3261	25.1585	22.0356	24.7895	30.5396	9.14209
Sobic.001G042901	0.39214	0.52205	0.318389	0.680399	0.736862	1.03282	0.792546	0.523684	0.525884	0.964371	0.597712	0.309523	0	0.125284	0.241825	0.383072	0.143465	0.410861	0.320422	0.255772	0.122707	0.0509067	0.0900565	0	0.522728	0.0458783	0.287296	0.412964	0.450421	0.263337	0.123245	0.358883	0.464929	0.158295	0.194293	0.210708	0.186371	0.231784	0.186501	0.276156	0.657812	0.736915	0.614573	0.309271	0.249706	0.39598	0.356223	0.60794	2.29929
Sobic.001G043000	2.16794	2.76807	1.98421	19.2011	14.4035	16.7208	15.4106	14.6049	15.5588	13.4345	18.0336	14.5312	3.57171	3.73623	3.29241	12.6601	12.7834	15.702	9.88207	11.1573	8.68256	15.2923	16.1411	17.4536	14.5646	2.70199	1.97838	13.7501	13.2744	23.6855	21.8985	21.9247	29.0483	22.8273	22.8123	42.2897	2.50544	2.22833	1.64457	10.8656	11.495	14.2549	10.0945	12.668	13.0547	15.6449	15.0775	13.8067	0.0403425
Sobic.001G043100	9.00309	8.5749	10.0518	8.95973	8.93797	9.67253	9.24338	9.34828	8.56144	9.58287	10.2605	9.53747	10.4	9.73143	9.98059	9.83516	9.06542	9.08268	10.3177	8.46642	9.76974	8.90446	10.3615	10.8688	9.67684	9.67668	10.5409	9.43281	9.4679	10.185	7.77532	9.78893	9.25763	9.60523	9.87418	5.52894	9.62499	9.46384	9.17719	8.14899	8.47145	8.42404	9.49356	9.85955	9.2994	9.40106	8.62691	9.05226	9.26066
Sobic.001G043200	1.97052	2.27192	2.25787	1.45008	1.80443	1.62981	1.47383	1.46993	1.54164	1.84423	1.48257	1.7965	2.0426	1.73311	2.47148	1.60758	2.19686	1.60734	1.75642	1.71574	1.68181	2.06449	1.81576	2.53877	1.96312	2.57039	2.20851	2.14466	1.82676	2.06622	1.91769	1.92694	1.90647	1.76441	1.81243	1.79786	1.96962	2.15851	2.11598	1.6759	2.04402	1.56501	1.66321	1.62456	1.62919	1.7515	1.5228	1.52533	2.67722
Sobic.001G043300	0.0356881	0.126116	0.072327	0	0.0615139	0.0731765	0.0560913	0.125869	0.0453078	0.0692926	0.136883	0.183787	0	0.0855554	0.0613867	0.0297704	0.107529	0.106733	0.083863	0.143445	0.0916607	0.081549	0.122158	0	0.130151	0.128439	0.287458	0	0.107323	0.0287761	0.17531	0	0.0767465	0.144102	0.0548499	0.0470194	0.026839	0.200379	0.0994182	0.0732752	0	0.102066	0.0846686	0.150012	0.195638	0.122699	0	0.027497	0.0934248
Sobic.001G043400	28.6646	30.771	29.9072	11.8631	12.6026	12.0139	11.9968	12.3675	13.6465	13.4119	14.2609	14.8979	25.8188	25.1767	27.9437	14.8021	14.518	14.68	17.1548	15.0285	15.8634	13.5234	16.4647	15.8502	14.8057	29.8595	27.6751	15.4785	15.7516	16.8657	12.7713	13.7149	14.4414	13.6863	14.7261	10.9415	29.2746	33.4054	31.2698	13.6793	13.9052	13.9288	15.0188	13.9603	14.2671	16.3981	14.556	15.4867	18.1196
Sobic.001G043500	11.7243	9.73072	10.9635	4.45035	5.75299	5.70111	4.52573	5.71609	4.69373	5.58717	5.225	5.04469	6.12746	6.24945	8.54364	5.335	5.83342	5.27209	5.25582	6.44834	5.0503	3.93114	4.10354	5.12786	7.24661	14.642	10.7077	6.92872	6.44463	6.13755	7.34437	6.26418	5.21535	5.85811	7.15707	3.48897	12.5756	11.703	10.2802	5.5546	6.35523	5.04007	5.21414	5.14575	4.96254	5.51681	4.80385	5.07311	5.32288
Sobic.001G043601	16.0661	15.9718	14.3902	11.9833	9.02607	10.2124	8.41842	10.6902	9.22491	11.1671	10.5104	10.1426	12.7984	13.3824	12.1266	11.2281	10.5921	8.96893	9.93273	10.7277	8.36174	7.95359	9.81512	8.58566	14.07	20.4298	18.278	14.2563	13.2841	12.6803	18.013	15.0887	17.8842	14.7899	15.869	7.82012	12.4849	12.9568	13.6222	11.5533	10.5331	8.8822	10.1107	9.88904	10.1571	11.421	11.0606	10.5545	12.0579
Sobic.001G043700	2.41632	2.95465	2.96272	2.77834	2.94794	2.57658	2.35336	2.61782	2.3122	2.95437	1.91348	2.39618	3.01529	2.89116	3.62256	3.49687	3.45208	2.43391	2.96586	2.87876	3.66587	3.25834	2.48867	2.60117	30.7918	7.85976	9.68826	29.2444	22.4539	24.1089	35.2882	54.2961	46.0033	95.1053	93.171	38.107	3.17851	2.93523	2.82913	3.00421	3.33217	3.19593	3.91615	3.17973	3.1831	3.58709	3.20811	3.37281	2.99536
Sobic.001G043800	58.6773	52.7809	53.0743	45.4062	43.143	45.7864	46.0733	43.9978	44.7738	47.9231	52.1469	46.5066	55.7406	53.1634	55.2838	46.7882	47.7082	48.1167	48.5423	49.732	50.0873	47.6656	46.24	47.2412	61.8777	55.0307	54.3865	65.7922	65.1468	67.5632	56.7149	63.684	60.8695	61.3876	62.2526	61.4626	53.2057	52.9963	50.0018	44.9706	43.5602	45.2917	48.2647	47.3653	45.0801	47.1028	47.6601	46.2282	29.0495
Sobic.001G043900	6.95127	6.55389	6.28124	5.06198	4.66782	4.90876	4.1551	4.37169	3.90674	5.29825	4.37574	4.81431	5.8623	6.20975	5.88947	5.68331	6.27178	5.18371	5.90338	5.41197	5.80243	5.99174	5.09949	4.66982	5.1374	6.45373	6.4653	4.88813	4.54441	4.29495	5.27626	5.54271	5.72012	5.92404	5.94455	3.66635	6.6688	6.77693	6.86536	6.13838	6.76749	4.84658	5.25802	5.19271	5.66163	5.96616	4.12053	5.40536	7.36814
Sobic.001G044000	0.981198	1.33868	0.839903	1.32004	0.985292	1.44876	1.25168	1.25685	1.38626	0.983029	1.0499	1.29884	1.04028	0.807765	1.48169	1.01671	1.28678	1.25519	1.03621	1.1906	0.980507	1.4268	0.94295	1.3101	1.50899	1.2274	1.31722	1.27377	1.80178	1.58528	1.43812	1.06171	1.71348	0.970405	1.02727	4.05368	0.771888	1.09948	0.823234	0.922129	1.14959	1.00764	1.09243	0.805628	1.24629	0.917649	1.3636	1.09007	1.98338
Sobic.001G044100	0	0	0	0	0	0	0	0	0	0	0	0	0	0	0	0	0	0	0	0	0	0	0	0	0	0	0	0	0	0	0	0	0.0715516	0	0	0	0	0	0	0	0	0	0	0	0	0	0	0	2.04665
Sobic.001G044200	0.337125	0.825498	0.250952	0	0	0	0	0.0870375	0	0	0.103145	0	0.259162	0.144486	0.0914906	0	0	0.086275	0.0933046	0.120966	0.0924504	0	0	0.135632	0	0.63717	0.113553	0	0	0.164744	0	0	0	0	0	0.0262686	0.347681	0.176149	0.177132	0	0	0	0	0.103554	0	0	0	0.0802786	0.120691
Sobic.001G044300	0.141061	0.123954	0.113423	0.144471	0.288083	0.0756272	0.105937	0.144213	0.105377	0.142146	0	0.101249	0.145342	0.0672052	0.047378	0.167511	0.139678	0.0626094	0.0891895	0.0859214	0.0476087	0.157381	0.170891	0.106975	0.0511327	0.0258173	0.181255	0.161481	0.0558464	0.0685017	0.234212	0.0658853	0.0872012	0.143918	0.065737	0.123517	0.0180499	0.0448344	0.118226	0.0594338	0.025685	0.0998874	0.0883242	0.170355	0.205551	0.113682	0.030047	0.0621603	0.44742
Sobic.001G044400	0.463706	0.226399	0.384317	0	0.136259	0.244955	0.241917	0.0670471	0.191727	0.149234	0.384439	0.057235	0.194518	0.220909	0.340613	0.591808	0.242962	0.51682	0.630339	0.181322	0.205081	0.251459	0.238664	0.405126	0.221301	0.163611	0.349906	0.291531	0.295987	0.187509	0.573117	0.742215	0.594378	0.467663	0.466137	0.26332	0.396533	0.862828	0.410934	0.196839	0.331477	0.17858	0.130179	0.316224	0.0754784	0.449264	0.258402	0.180296	7.97026
Sobic.001G044500	3.66649	2.76922	3.09862	1.49779	1.43298	1.28535	1.13747	1.72262	1.54124	1.81635	1.76857	1.89679	3.2795	2.56711	3.09775	1.99431	2.02893	2.13704	3.39066	2.21763	2.0913	2.31546	3.41816	3.21757	1.37597	2.29966	2.62157	1.61567	1.34759	1.36461	1.28052	1.34653	1.69917	1.42967	1.34531	0.75702	2.75285	4.25958	3.49748	1.66398	1.78814	1.78363	1.76118	1.96615	1.8737	2.17508	1.96255	1.73702	9.90741
Sobic.001G044600	6.51622	7.23975	8.88696	3.7271	4.13848	3.71538	2.92492	2.98383	3.60684	3.38519	3.52291	3.89103	5.32814	5.74674	5.83986	3.96013	3.95944	3.70705	4.59648	4.56	4.59727	3.97559	3.38504	4.25002	6.19962	7.15297	8.09501	5.74131	5.39546	4.84525	5.16486	5.11031	4.70499	5.7758	6.67185	4.58918	7.95253	7.63622	8.89967	3.81485	4.26024	3.38035	4.68551	4.02069	3.77872	3.87195	3.73948	4.04839	1.72065
Sobic.001G044700	0	0	0	0	0	0	0	0	0	0	0	0	0.187031	0.327487	0	0	0	0	0.203147	0	0	0	0.228912	0	0	0	0	0	0	0	0	0	0	0	0	0	0	0	0	0	0	0	0	0	0	0	0	0	0
Sobic.001G044800	13.1754	16.3382	13.86	1.54278	1.52512	1.87774	1.92966	1.63282	1.8073	2.03878	1.54023	2.34153	6.67383	7.29504	6.95904	2.11031	2.31131	1.96131	3.74457	2.77112	1.86341	2.36303	2.36447	4.14978	4.58418	21.4083	16.2806	3.2984	4.28093	3.48774	3.08169	2.53904	2.85947	2.72214	2.29725	3.4172	19.5881	19.4452	22.7385	1.48537	2.36342	1.72189	2.46563	1.66445	3.01555	3.24672	4.04231	4.67068	0.77116
Sobic.001G044900	1.20088	1.45238	1.17847	0.802771	1.31936	0.923333	1.37986	1.40671	1.09068	1.33989	1.20324	1.20496	1.77349	0.995442	1.34927	1.32979	1.37123	1.21462	1.51651	0.974068	1.52142	1.29914	1.6229	1.73384	1.2081	1.35041	1.31731	1.23151	1.23186	1.7702	1.18738	1.59561	1.56749	1.64933	1.74873	0.941766	1.33993	1.83707	1.6566	0.912448	1.52995	1.10514	1.14276	1.26882	1.50461	1.36475	1.11909	1.44739	1.984
Sobic.001G045000	38.366	32.7814	31.9369	10.7921	10.4484	11.1446	11.1956	13.0602	11.784	12.9304	15.1022	15.2276	36.5327	30.1768	30.4629	16.3234	16.3573	14.7672	25.4594	17.6797	17.253	16.046	24.4934	22.0646	13.6471	28.2165	25.0776	15.0827	14.7239	19.5519	15.525	14.0608	12.0469	11.9974	13.1135	11.667	32.2928	39.1548	38.2918	13.0915	14.0804	13.0101	12.2202	13.6481	12.9124	13.7414	12.4195	12.3738	40.0504
Sobic.001G045100	0.0382917	0	0	0	0	0	0.0206986	0.0282339	0.0457741	0.0236712	0	0	0	0	0	0	0	0	0.0313648	0	0.0318122	0.0405384	0	0	0	0	0	0.0317057	0	0	0	0	0	0	0	0.026848	0	0.029982	0.0568074	0	0.0363353	0	0.030064	0	0	0.078178	0	0.084727	0.370032
Sobic.001G045300	0.17732	0.471576	0.129196	0.27291	0.290385	0.108323	0.293039	0.301999	0.207743	0.211651	0.0407415	0.520442	0.101765	0.223327	0.36611	0.22802	0.515285	0.236712	0.324746	0.277854	0.512811	0.368321	0.321579	0.266781	0.393157	0.544174	0.431523	0.259859	0.243632	0.23753	0.22205	0.374585	0.123298	0.189177	0.311386	0.424119	0.240846	0.562009	0.168942	0.392924	0.293999	0.15645	0.204137	0.394986	0.300258	0.325151	0.276221	0.288296	0.0889587
Sobic.001G045400	0.0695871	0.0588301	0.0381763	0.21374	0.0469758	0.127906	0.107373	0.0625624	0.102946	0.0867098	0.0786858	0.0988532	0.0627074	0	0.0931175	0.0238655	0.109962	0.0837451	0.0665059	0.115021	0.118821	0.0306801	0.0739208	0.0700491	0.0515465	0.181666	0.156911	0.186333	0	0.11342	0.117545	0.0657762	0.08313	0.114699	0.152126	0.0489414	0.0211152	0.110215	0.0800259	0.210092	0.155407	0.0396178	0.152458	0.049296	0.139144	0.149586	0.118702	0.0414937	0.240261
Sobic.001G045500	0	0.145512	0	0	0	0	0	0.0294036	0	0	0	0	0	0	0	0	0	0.0283697	0	0	0.031849	0	0	0.0466786	0.0334415	0.0362935	0	0	0	0	0	0	0.0702962	0	0	0.0117431	0	0	0	0	0.0360787	0	0	0	0	0	0	0	0
Sobic.001G045600	24.9284	31.321	19.9533	50.6478	43.9799	54.3685	48.1022	43.7711	49.6538	49.3515	59.6111	53.1895	32.284	30.1116	31.7631	46.4363	46.1898	53.1875	48.0831	42.9246	39.3583	59.9893	56.5189	65.8712	44.7405	41.0446	32.1829	43.5846	46.4638	55.9298	82.2521	65.3178	73.1353	57.7201	47.9479	68.6218	25.303	32.8789	36.3094	43.1325	52.0493	49.0868	41.6476	42.5786	48.3004	46.8725	47.4703	50.2131	54.4916
Sobic.001G045700	29.6133	30.0838	28.7264	19.5659	23.542	20.9021	18.3975	21.4089	19.9397	21.7287	16.341	22.327	23.242	26.506	28.6585	23.0631	24.5228	22.65	24.7311	23.9008	25.2868	22.9452	21.3345	22.1824	28.2572	37.0109	39.1113	30.3703	29.0877	20.9306	24.9965	26.7458	27.4538	29.0933	30.9822	17.2494	29.9677	32.8928	31.73	24.2795	23.4643	23.2761	25.97	22.4805	23.6076	25.0648	20.1617	22.7417	6.2419
Sobic.001G045800	0	0.0204692	0	0	0.0336524	0.0256881	0.0331458	0.0150398	0	0.135692	0.0187988	0.0423195	0.0151415	0	0.0166621	0.0172473	0.0196707	0.0151533	0.064461	0.0207692	0.0677329	0	0	0.0997728	0.054653	0.0374059	0	0.03362	0.0572277	0.0482646	0.0505186	0	0.0195657	0.0420739	0.0472331	0.0291785	0.076208	0	0.0147604	0.0439586	0.0565487	0.0570488	0.0156022	0	0.0169044	0.0403428	0.0422612	0.0148072	1.69741
Sobic.001G045900	0	0	0	0	0	0	0	0	0	0	0	0	0	0	0	0	0	0	0	0	0	0	0.0385102	0	0	0	0	0	0	0	0	0	0	0	0	0	0	0	0	0	0	0	0	0	0	0	0	0	0
Sobic.001G046000	1.72583	1.872	1.30925	103.749	80.7815	120.986	107.19	95.4375	93.3203	87.167	133.641	94.1509	17.0708	11.9624	9.97312	88.8804	83.6616	102.29	76.2034	67.5017	63.8794	99.7411	106.424	109.243	51.7808	2.3498	1.93033	50.8236	57.546	86.7577	118.536	119.098	110.662	116.612	105.788	94.5683	1.72325	1.97837	1.51263	89.4332	83.9218	90.7074	72.4247	85.8012	83.0907	58.8077	85.7601	78.995	2.2197
Sobic.001G046100	82.7455	90.9218	97.1067	66.7108	70.6381	76.6768	78.6719	89.1217	79.5766	72.3227	57.0148	75.5811	81.6765	70.9509	82.2254	83.1026	35.7267	72.3826	78.8391	79.4192	75.239	69.5881	55.3204	47.0654	94.4928	74.1809	88.2963	100.978	92.5899	61.9295	64.9529	50.8132	53.5382	66.4191	65.9815	49.1845	99.9057	64.917	69.2381	87.1395	86.2317	78.3732	80.6646	65.8652	76.4731	72.8816	70.0724	76.0479	81.6363
Sobic.001G046200	5.85379	4.99389	6.4173	8.15393	9.25446	9.15953	11.9737	10.6131	9.36607	10.9493	12.1908	9.39995	7.99623	8.58405	7.32973	9.1531	9.21161	10.9865	10.4592	10.054	9.40331	10.5069	12.2399	12.282	17.5424	8.92367	8.92033	16.2438	13.4967	21.5617	21.4576	22.726	20.8934	22.9122	18.3473	8.48094	5.3137	7.05376	6.59895	10.8707	11.3241	9.44394	10.3088	11.2097	11.2952	8.77165	10.6133	10.1234	11.992
Sobic.001G046300	93.6298	85.2592	103.494	70.1631	71.9216	69.1715	70.0095	85.985	67.8799	73.1227	60.0853	66.9208	87.3374	76.6809	85.9243	80.0854	81.8947	68.4767	79.9964	79.9115	71.4942	71.7156	58.3725	52.3759	96.0821	72.166	91.6488	93.405	90.8872	60.4419	71.5974	55.2123	55.2907	70.7187	83.5922	41.6634	90.1428	68.219	72.1287	83.8537	85.593	75.164	79.8638	68.7035	72.975	77.0812	67.228	70.933	86.1214
Sobic.001G046400	28.9828	41.2806	27.4889	26.8988	31.3025	27.0946	17.4909	29.6555	18.0733	37.3261	9.09712	24.2974	25.3836	25.322	27.8304	33.5165	47.0647	21.0694	41.2828	26.1059	30.2942	36.1211	28.3785	21.1727	34.5112	21.4045	56.7177	33.6438	26.9865	14.1624	29.9603	14.0707	29.6794	34.4189	33.9864	14.0754	31.5318	15.3844	20.1097	38.6428	38.733	25.9228	44.4451	22.0932	28.4259	46.4387	21.5954	51.5785	3.10448
Sobic.001G046500	0.769829	0.483667	0.925825	0.253225	0.340993	0.366491	0.354911	0.56672	0.287567	0.397287	0.299601	0.288595	0.520789	0.687989	0.663112	0.558491	0.344089	0.195382	0.478801	0.443862	0.27189	0.550156	0.175937	0.54399	0.530922	0.887419	1.1617	0.538753	0.658948	0.63396	0.357616	0.502292	0.413857	0.468899	0.800711	0.234369	0.710893	0.623378	1.10119	0.272305	0.472715	0.28795	0.37968	0.422099	0.468326	0.48701	0.530229	0.327499	0.53164
Sobic.001G046600	11.6351	15.5697	16.9717	24.8151	28.6156	25.5768	20.3899	18.7548	24.5354	21.9657	19.9832	22.4212	15.6359	22.1759	20.3892	24.5282	22.3937	25.3511	20.369	25.8585	23.327	21.2882	23.6724	24.0043	22.6238	18.5422	17.6622	26.6005	23.4225	26.9021	20.4861	27.0058	22.8726	29.6773	25.2645	17.4311	18.57	18.3814	20.6019	24.5601	25.5096	24.7902	20.1469	24.7548	21.3856	25.1526	22.3398	21.8539	0.270363
Sobic.001G046700	2.10159	3.24392	2.73267	3.6729	5.11513	4.63489	5.11213	5.4431	7.01364	6.41838	6.9211	6.2392	3.45032	2.91969	4.26398	3.65887	3.49309	7.41774	7.30275	7.54783	8.6734	8.76009	11.8804	14.1518	2.49693	2.79863	2.5631	2.58084	4.43431	7.5643	4.6664	4.79985	3.80335	3.09085	2.80529	3.98363	2.2468	4.1957	3.8279	3.12218	3.97319	5.03993	4.25005	8.06454	6.27096	5.30103	7.5166	3.80994	0.200158
Sobic.001G046800	85.9472	62.5186	76.6905	79.0672	72.324	63.451	65.3442	74.2665	83.8713	72.712	61.6767	95.9403	63.4188	65.9509	72.4444	74.095	86.2534	76.5665	91.9583	77.2184	81.3614	71.5237	88.5199	92.1354	53.0829	48.9564	54.2098	71.996	59.2337	39.3414	43.6997	54.4143	53.056	61.9734	65.418	47.0109	71.3777	85.2894	86.6812	101.88	82.6671	87.7095	93.0703	94.2699	80.0742	77.0496	79.0468	60.6859	72.4209
Sobic.001G046900	320.189	465.512	301.35	494.356	449.938	515.907	537.91	470.547	544.579	465.157	454.998	457.267	351.478	370.131	427.215	390.27	425.295	413.807	300.605	437.06	428.29	487.173	261.324	322.181	437.913	394.776	310.88	394.918	478.342	456.83	365.307	308.676	381.175	268.883	261.533	1663.99	322.692	323.039	279.092	410.223	389.323	484.949	426.81	430.158	440.49	369.798	497.619	491.71	0.336008
Sobic.001G047000	9.8354	8.52867	9.3409	9.13227	9.09592	8.20988	7.94463	9.39284	7.40561	8.35186	8.15139	9.18042	10.9744	10.3129	9.54768	10.6542	10.0731	9.65364	9.84764	10.2374	8.95636	8.5424	9.05001	9.05755	9.52345	9.7942	10.6227	9.6873	9.19706	10.341	8.67255	8.10828	8.61454	9.92866	9.73005	4.21489	9.01379	9.74631	10.2039	8.60282	9.71605	9.19946	9.47631	8.42824	8.47385	8.51683	8.81647	8.84417	9.58101
Sobic.001G047100	28.9525	23.0609	25.3194	19.9694	19.5894	19.9174	18.5417	23.2257	19.4809	20.606	19.2764	20.9938	25.3375	20.1493	20.0077	22.2035	23.3189	18.7953	22.7559	19.2612	19.2643	18.7987	21.8606	15.6437	25.8069	23.169	25.4614	26.081	26.4083	19.3878	22.0021	23.7881	24.8205	26.9727	30.7277	18.652	24.1529	19.8109	19.9967	22.7914	22.1253	18.8296	22.4648	18.3806	19.4767	23.7908	18.3824	20.7983	20.8488
Sobic.001G047200	42.9868	35.0607	37.7335	55.642	52.1852	53.0508	47.4088	52.0099	49.2238	50.253	39.513	55.1051	40.4273	43.9877	43.0483	57.0348	58.3746	52.4644	54.1106	50.0549	53.2364	50.7656	50.839	52.3817	51.393	38.0079	47.4421	55.6447	51.2476	41.1685	44.3163	45.2198	42.3746	45.1107	47.0715	51.7584	36.4174	34.6271	37.9008	58.4542	52.9643	51.857	53.3454	46.6772	51.3469	52.7547	41.8921	49.4375	19.3341
Sobic.001G047400	27.3152	26.6651	24.9424	20.3876	19.8957	23.2405	21.3766	20.4719	23.3325	22.4948	25.2906	23.9237	23.7377	23.1603	24.7019	23.9212	23.7171	24.1263	26.0384	23.6211	24.3032	23.9806	26.2315	24.6149	22.027	27.3261	25.7959	25.473	25.1251	26.8995	25.0699	26.1247	26.3259	25.1752	25.6938	27.3871	23.7711	25.8827	27.0848	24.0516	23.8459	22.8913	22.0702	22.9735	22.6272	25.7209	24.7166	23.7777	22.0324
Sobic.001G047500	0.375689	0.370246	0	0	0	0	0.369582	0	0.434041	0.667529	0	0	0	0.448453	0	0.306303	1.36105	0.294286	0	0.384952	0.616421	0	0	0.459829	0.309637	0	0	0.283225	1.01547	0.752744	0	0.428118	0.359549	0	0	0.595366	0	0	0	0.393887	0.330227	0	0.282862	0.30814	0.27911	0	0.381959	0.259428	0
Sobic.001G047600	24.326	27.5467	27.8672	26.8177	24.7749	25.2597	22.0932	25.0086	26.2022	26.6005	22.0542	25.8379	26.45	25.148	26.4693	26.9179	26.7157	25.2721	27.599	23.9845	26.3783	24.2704	27.0741	27.8674	22.7754	22.458	23.08	23.8521	23.6707	21.9416	18.9283	21.7791	22.0906	23.7753	24.7351	22.3903	27.2695	27.6562	27.1786	25.1624	25.3328	26.0898	27.7516	26.0326	23.2226	29.9794	26.329	26.2592	35.513
Sobic.001G047700	0.957415	1.41489	0.558131	1.20866	1.25865	1.00787	0.839828	1.31969	1.43034	0.812549	0.756991	1.30118	0.362776	0.739232	0.572068	0.870004	0.68877	0.780581	0.895686	0.984942	0.748925	1.61889	0.756147	0.76623	0.886935	1.26875	1.02913	0.743095	1.00654	0.60398	1.05196	0.635589	0.845436	0.713771	0.782779	2.09775	0.860339	1.17788	0.984897	0.930036	0.914511	0.784592	0.595535	0.718747	0.997629	0.760736	1.00197	0.650563	0.3077
Sobic.001G047800	183.82	227.18	186.472	219.939	180.254	188.801	194.293	196.916	203.997	215.469	194.373	212.678	177.605	166.348	185.16	186.49	212.888	172.441	181.169	193.305	173.292	199.985	184.394	213.947	176.949	174.681	191.665	162.549	195.816	152.46	159.999	142.927	186.203	145.708	149.493	237.529	158.086	165.974	166.155	196.283	216.919	188.357	200.854	185.59	187.439	208.097	223.388	192.798	245.74
Sobic.001G047900	7.70302	9.09649	7.10449	6.8955	7.11931	7.30422	6.2799	6.85499	6.99582	7.20288	7.37428	7.38894	7.29793	6.9179	7.46724	7.00664	7.43715	7.37085	6.82798	8.04373	7.15255	8.44683	7.46616	7.64752	7.50081	8.75567	8.75107	7.37096	9.17845	6.9469	6.56352	6.28569	7.19063	6.37313	6.94795	13.5865	7.01037	7.1443	7.00456	6.78625	7.19294	8.07977	7.58104	6.23087	7.07488	7.5152	7.02756	7.54271	7.18317
Sobic.001G048000	23.2683	20.8719	19.6224	22.4019	18.3155	21.4803	23.4682	19.912	22.3336	24.5338	37.5367	21.5314	43.1545	43.7984	37.6462	29.242	27.5627	31.0778	33.4515	37.1045	36.2985	32.8978	38.9205	33.19	28.7738	38.7108	28.3576	33.5279	29.966	46.2501	24.6758	28.9307	27.5217	22.6304	19.6703	28.1142	14.5664	25.0005	20.8807	23.0501	25.505	29.3517	24.2841	28.591	21.6874	21.8583	25.9394	22.3868	3.29037
Sobic.001G048100	49.7969	42.3759	43.6695	50.9135	46.412	50.667	52.4534	55.1072	51.5144	49.1888	55.2746	50.2842	52.2854	52.0114	50.2306	54.4634	53.9618	51.8848	53.6092	53.3859	53.2939	49.2563	55.4755	54.9828	49.0445	42.2793	44.2211	52.6526	51.0852	58.0543	49.4582	51.7907	49.3853	50.8336	50.3134	21.0735	39.7005	43.0822	40.7448	52.5835	52.0695	51.8844	48.1649	51.2212	49.9483	48.7368	46.1463	48.7206	37.8501
Sobic.001G048200	29.5019	26.9239	31.7746	31.1584	29.3673	30.6814	29.6059	28.4083	30.6446	32.7713	32.9849	31.1132	31.4624	29.4785	28.8123	32.9857	28.0167	30.7882	29.7359	29.2015	27.6376	27.4371	31.6626	28.7594	32.0288	33.7916	33.8092	34.2618	34.7184	31.687	33.6395	35.4679	32.8863	34.0123	32.7771	14.9374	27.5915	25.2664	25.5219	28.305	32.5347	30.3649	28.2437	27.3368	29.1001	29.2262	27.5654	27.8495	32.3818
Sobic.001G048300	0.174685	0	0.312944	0.110869	0.291414	0.224058	0.235479	0.0651533	0.104715	0.323908	0.163716	0.245893	0.0673147	0	0.218529	0	0.0837816	0.204526	0.212616	0.368089	0.22107	0.0918205	0.240328	0.108267	0.0787759	0	0.495412	0.215129	0.163607	0.411104	0.218783	0.207445	0.256598	0	0.205689	0.256364	0.666526	0.206402	0.257883	0.190843	0.16447	0.126391	0.270256	0.303616	0.0722332	0.118205	0.734443	0.190959	0.254825
Sobic.001G048400	17.3446	20.2184	18.2562	72.5362	61.0904	64.9846	70.1289	63.0015	63.4147	56.955	64.633	53.0171	35.6224	39.1748	36.1743	62.5187	60.8135	61.7059	48.7871	59.3165	55.9054	63.6252	49.9455	60.3068	71.2697	25.7524	24.326	75.5384	73.7859	93.1128	89.8108	83.1737	82.0146	81.115	73.9927	73.5263	18.9006	18.156	20.7186	66.7988	60.3406	65.8809	56.7474	65.3905	64.7641	49.4812	61.3828	59.3179	0.120497
Sobic.001G048500	0	0	0	0	0	0	0	0	0	0	0	0	0	0	0	0.0674054	0	0.121479	0	0	0	0.084231	0	0	0.0724295	0.22636	0	0	0	0.12642	0.0670095	0	0	0	0	0	0	0	0	0	0	0	0	0	0	0.0527177	0	0	0
Sobic.001G048600	0.18573	0.177638	0.235523	0.114501	0.907079	0.282156	0.357587	0.459688	1.13752	1.04958	0.25451	0.191028	0.211414	0.464101	0.227557	0.318755	0.355409	0.424994	0.264681	0.0982267	0.53696	0.23783	0.424167	0.22517	0.4932	0.438796	0.181594	0.387861	0.338546	0.605095	0.426196	0.505171	0.685853	0.149882	0.181029	0.503916	0.144666	0.255839	0.142143	0.206766	0.26293	0.979084	0.107055	0.250585	0.158511	0.123709	0.191628	0.100238	0.0952902
Sobic.001G048700	19.9861	18.8047	18.0541	15.9091	15.8315	16.3257	13.7235	14.4556	14.9893	15.9168	15.799	17.7877	17.7661	17.5858	18.9316	15.9411	17.2073	16.1935	16.2994	17.5924	17.4513	16.0738	19.1666	18.3692	13.5418	17.7858	16.255	14.3174	14.0977	15.5891	13.5331	15.4406	18.0017	15.8517	16.1289	10.8615	17.9322	20.8512	20.5538	18.033	15.2938	17.5946	16.0007	16.8607	16.1573	16.9534	15.7199	16.0931	22.5354
Sobic.001G048766	53.3491	44.7504	42.0429	26.8467	33.4718	28.9897	37.7221	41.8777	40.2891	29.618	37.277	35.8943	48.7313	42.3355	46.3216	40.0106	34.622	45.8212	38.1704	37.2707	35.7767	37.2312	47.6896	45.227	30.3959	37.1781	30.4721	21.0058	30.568	24.9311	33.2954	24.9822	18.526	22.4533	23.1314	16.7346	42.0146	50.0215	49.9484	32.7529	35.542	30.4707	27.681	29.7493	42.7086	28.5425	24.207	33.7001	35.1533
Sobic.001G048832	69.5286	60.5069	58.7822	63.6779	55.0886	62.8008	58.0359	65.7296	66.3629	62.3053	65.9801	65.7486	64.6747	63.9378	64.2771	70.7837	68.3219	63.9529	66.9099	63.7794	68.6039	61.628	69.9789	65.2485	49.2967	44.1622	50.0513	54.8466	58.6686	51.3882	45.5877	51.1241	53.5985	46.8298	54.3331	101.579	60.1124	59.2076	56.5697	64.6731	64.2754	60.338	59.7965	62.3737	58.8824	64.5099	61.5801	59.9452	66.1568
Sobic.001G048900	3.03129	3.62732	2.16508	3.0743	2.95724	3.36724	2.81125	3.19524	3.42143	3.11404	2.94192	3.57505	3.1592	2.30258	3.16639	3.15942	3.37702	3.33016	3.88329	2.86976	3.20038	4.22436	3.08996	4.56325	2.77657	3.06607	2.6567	2.95633	3.42572	2.88549	4.29401	4.75358	4.12615	4.13608	3.53142	9.42637	2.34956	3.07467	2.72202	3.57834	3.04095	3.07076	2.96611	3.33741	2.86599	3.24383	3.14213	2.99263	0.686285
Sobic.001G049000	4.30264	4.14513	4.25879	2.08784	1.81801	1.69465	1.76498	2.0012	1.91501	1.59338	1.50293	1.78639	1.57758	2.62521	2.89148	1.78049	1.71877	1.45844	1.26363	2.6334	1.77313	1.71605	1.08444	0.827165	1.71931	3.47272	3.11325	2.08366	1.81842	1.43931	2.52331	2.77802	1.62624	2.12917	2.33382	1.65779	4.60169	4.24179	4.90383	2.72859	2.12385	2.06502	2.20607	1.74563	1.8761	2.62539	1.38722	2.05434	0.0817813
Sobic.001G049200	10.6421	9.55951	10.2429	9.34232	10.4659	9.88391	9.00411	10.4701	9.97349	10.9287	11.174	12.2591	12.4515	10.5484	11.4967	10.9739	11.0715	11.605	13.5486	10.8345	12.0347	12.2749	15.3095	15.6341	7.68779	7.63055	7.53916	8.00753	7.49459	10.416	8.00237	9.59207	9.11736	8.6283	9.22326	3.6495	10.6459	12.1639	13.7788	10.8599	11.7602	10.135	9.87466	11.2676	11.2962	12.2273	9.48353	9.97244	34.674
Sobic.001G049300	18.5642	14.6814	16.2273	14.9894	18.1213	15.4343	15.4243	15.5377	16.5102	15.9383	14.4315	17.6064	23.48	21.2076	22.9942	18.7408	21.6026	20.3829	23.922	21.8074	20.7905	20.017	25.45	26.0483	16.346	17.608	16.865	17.258	14.14	17.9579	17.311	14.4438	16.0979	15.3944	17.1114	18.8618	15.5811	20.7412	21.0177	19.1495	22.8875	17.7301	15.0787	17.3107	15.7444	15.4427	15.3714	15.3379	23.9914
Sobic.001G049400	48.0893	50.4461	50.9142	52.8	55.415	53.0677	44.0695	51.3054	52.136	52.2556	47.6168	54.551	48.6392	51.7052	53.8912	56.2854	60.3908	53.3967	55.7076	51.0259	55.5625	56.1962	59.2394	60.2742	54.0907	43.7815	53.6763	57.5862	57.4128	49.0433	50.528	47.8873	56.8477	52.2211	56.4485	55.943	48.544	51.7995	51.0736	57.985	56.7051	56.8369	58.8818	51.6494	53.2992	55.8605	51.7958	53.1026	55.3439
Sobic.001G049500	37.1287	31.9516	34.6383	28.2418	28.5168	27.6612	28.6416	30.0081	27.6077	29.5807	28.9775	29.5851	41.065	36.1531	37.5002	31.3283	32.5384	32.5091	38.9457	31.9668	36.2511	33.9023	38.1005	37.2187	29.3847	30.5832	35.0981	31.6427	28.5737	33.2839	28.1054	28.5719	28.3734	27.7315	29.6528	26.018	35.7174	34.2293	38.2726	29.2986	30.2274	28.4526	32.6578	31.3579	31.2052	32.3967	27.3113	28.3395	36.8832
Sobic.001G049600	29.4783	31.9038	32.2899	36.0667	36.7692	38.3463	32.082	36.0885	36.4494	37.0701	32.5843	38.5539	30.2129	30.0337	35.175	41.5755	42.8229	36.982	37.4221	33.7828	36.3857	35.9871	36.1509	35.0593	31.7385	27.0041	30.8788	33.0686	35.8882	28.3023	32.143	33.3678	36.1496	34.5262	38.2707	30.058	30.1878	28.4859	28.3704	41.7864	39.8123	40.872	38.6968	36.6219	35.5675	42.4395	33.6362	37.7937	35.9471
Sobic.001G049700	0.0431352	0	0.0668377	0.105832	0	0.0496467	0.0505299	0.0697496	0.194889	0.251707	0.157544	0	0	0	0	0	0.0832302	0.133461	0	0	0	0.0856	0	0	0.075918	0	0	0.0753441	0	0.0648394	0	0	0	0.0966833	0	0.0928944	0	0	0.286065	0	0	0.0610933	0.0668691	0.164891	0	0	0	0	8.07384
Sobic.001G049800	9.42076	9.60922	10.5388	1.5197	1.85832	1.73326	1.49885	2.12205	1.26791	2.19403	1.34841	1.86453	6.66842	5.36418	5.24037	2.00574	2.15886	1.47398	3.05174	1.83839	2.2371	2.33713	2.61031	2.03984	2.86366	7.88637	8.68607	2.79472	2.88472	2.0762	2.13133	1.98466	2.18116	2.31581	3.18829	1.53018	10.8694	9.42613	9.79554	1.54006	1.79534	1.45028	2.51684	1.68662	1.93841	2.56519	1.35998	2.3662	5.58827
Sobic.001G049900	0.0248578	0	0	0	0.079377	0.0289065	0	0	0	0	0	0	0	0	0.0399479	0.0858541	0.0469219	0	0	0	0	0	0	0	0	0.0473699	0	0	0.0866841	0	0	0	0.0436807	0	0	0.0201412	0	0	0.0783533	0	0	0	0	0.0455036	0	0	0.100153	0	1.25956
Sobic.001G050000	0	0.118333	0	0.153413	0	0	0	0	0	0.148083	0	0.0859399	0.095906	0	0	0	0.23767	0	0	0	0	0	0	0.151897	0	0	0	0.103203	0	0	0.100783	0	0	0.407579	0	0	0.0968679	0	0.195245	0.283883	0	0.0863517	0.0969917	0	0	0	0	0.0893234	8.1832
Sobic.001G050100	1.16843	0.613157	0.670582	0	0.183431	0	0.128262	0.351677	0	0.398904	0	0.228959	0.760274	0.87839	0.987499	0.0986155	0.108422	0.336817	0.276288	0.119848	0.181436	0.454001	0.102001	0	0	0.216385	0.932205	0	0	0	0.191659	0.140099	0.198877	0	0.0887772	0.0484039	0.430736	0.702053	1.26111	0	1.10732	0.0790663	0.174162	0.426079	0.197624	0.370462	0.343368	0.568849	10.8589
Sobic.001G050200	8.64537	8.78144	8.26707	6.02912	6.47483	6.43225	6.52576	6.43698	6.32223	6.85093	7.72263	7.01313	8.649	7.66979	8.61452	7.62638	8.43954	8.24116	8.7713	7.54474	6.93678	7.52721	9.83325	9.60374	6.21761	8.81921	7.90553	6.63548	6.91695	8.19408	6.74728	8.3112	7.95235	8.01234	7.78874	6.95759	8.61505	8.8985	9.4873	6.22216	7.22252	6.39765	6.45789	6.53719	6.32205	7.7119	6.83042	6.27794	8.10664
Sobic.001G050300	12.9359	16.6857	12.5027	15.3227	17.6021	16.7073	13.9499	15.4658	18.2357	13.0469	11.462	16.0248	8.15042	8.75255	8.42119	15.1833	12.7289	14.434	11.7512	10.6666	11.3465	13.0007	10.0039	11.0634	15.501	11.1164	11.9227	16.647	15.6318	10.046	17.4108	12.6654	12.8893	13.6782	15.5933	24.5299	14.4613	10.6122	13.5443	16.6298	15.4208	15.0755	13.279	12.7334	14.5172	15.3286	16.52	15.6506	0
Sobic.001G050400	4.07771	5.36523	6.06521	4.07674	3.73905	3.4118	3.23232	3.61406	3.87305	4.81016	3.34802	4.3484	4.3322	4.49615	3.97397	4.13549	3.89309	3.55988	4.76868	4.33166	4.19686	3.55424	5.30008	3.26257	2.62537	4.08082	4.04671	3.64981	3.15054	2.45798	3.96912	3.5097	2.80197	3.46545	3.82785	3.2645	4.6936	3.94165	4.37239	4.14302	4.26163	3.74818	4.271	3.43351	3.3367	5.01186	3.22581	4.00025	7.83922
Sobic.001G050500	3.1323	2.9665	3.55894	3.64293	4.55478	4.18326	3.49933	4.16377	4.36154	4.2234	3.90992	4.28268	3.22714	3.32057	3.16629	3.97632	3.80882	4.76426	5.08473	4.27678	3.95272	4.60594	4.99665	5.10751	3.85158	3.29697	4.02618	4.05058	4.04434	3.91435	4.71357	4.00177	4.75737	5.32541	4.88261	2.90444	3.84397	3.41148	4.02529	4.09556	4.51384	3.97308	4.23297	4.07859	4.52375	5.52528	3.94259	4.31426	11.8801
Sobic.001G050600	6.91425	6.799	6.45304	4.80404	5.58237	5.24313	5.06444	5.2858	5.13315	5.70384	6.31294	5.80664	7.15394	6.64475	6.78987	5.73593	5.7041	5.90852	7.04398	5.82818	6.61151	6.41986	8.06471	8.02323	6.33192	6.30142	7.22073	6.58666	6.94192	8.01413	6.71182	7.95482	7.64003	8.09026	7.67768	4.90677	7.74843	7.54765	8.00376	4.56214	4.93009	4.32748	5.87321	5.68677	5.73893	6.06949	4.77819	5.48735	9.44701
Sobic.001G050650	0	0	0	0	0	0	0	0	0	0	0	0	0	0	0	0	0	0	0	0	0	0	0	0	0	0	0	0	0	0	0	0	0	0	0	0	0	0	0	0	0	0	0	0	0	0	0	0	0
Sobic.001G050700	18.2267	15.9992	17.83	14.3334	12.7139	12.9452	13.0671	13.2243	12.4445	15.3722	13.1652	14.9037	17.9193	16.2702	15.6046	16.4741	15.7369	13.5593	16.5204	14.9985	15.0174	13.4661	14.9479	13.5013	13.0995	13.3027	17.2684	14.8606	12.0807	9.76134	11.457	12.0194	11.7096	12.7829	15.2937	9.70687	16.6469	15.8455	15.5438	14.0071	16.7481	12.1908	17.0667	13.9883	14.8184	15.358	14.0655	14.9047	17.1477
Sobic.001G050800	0.572216	0.920417	0.634777	0.823507	0.596519	0.51398	0.273991	0.734871	0.402767	0.673353	0.196528	0.398405	0.635072	0.675064	0.861281	0.858708	0.775526	0.561491	1.01911	0.810932	0.718718	0.710459	0.683551	0.366423	0.552924	0.530479	1.23003	0.536264	0.569932	0.221095	0.529045	0.441162	0.40959	0.962215	0.573838	0.14836	0.611411	0.628657	0.52748	0.755081	0.792346	0.591157	0.933827	0.497616	0.691974	0.889807	0.522641	0.702893	1.51971
Sobic.001G050900	0.251334	0.274495	0.146557	0.373291	0.212013	0.272793	0.181093	0.458306	0.411456	0.741552	0.19875	0.48375	0.352257	0.518275	0.387026	0.310172	0.372667	0.314007	0.505237	0.215763	0.316294	0.137956	0.332771	0.308127	0.331685	0.424931	0.196433	0.379986	0.16286	0.390219	0.487184	0.246706	0.254719	0.294041	0.389381	0.266128	0.249981	0.164373	0.66232	0.359443	0.30899	0.506903	0.351969	0.292294	0.409526	0.654537	0.446457	0.476155	5.87034
Sobic.001G051100	0	0	0	0	0	0	0	0	0	0	0	0.170379	0	0	0	0.216823	0	0	0	0	0	0.245794	0	0	0	0	0	0	0	0	0	0	0	0	0	0.160078	0	0	0	0	0	0	0	0	0	0	0	0	0
Sobic.001G051200	97.1125	79.1552	78.836	70.5378	67.0607	74.2161	68.6879	75.7853	77.8341	85.2499	89.721	81.6795	92.9341	85.4833	83.3985	88.2614	94.5059	83.0375	100.248	82.8128	85.1468	83.9483	111.903	103.312	61.105	67.7498	63.2971	70.7636	67.9873	77.8725	65.9209	76.6552	81.1362	78.5008	78.0001	89.0322	74.6608	84.2945	82.6788	80.8078	86.0678	76.5299	78.2532	77.2838	79.8561	93.0189	83.6567	82.1278	133.036
Sobic.001G051300	6.49034	7.48101	6.93114	5.90584	5.29179	4.98457	3.77346	4.90152	4.30971	5.67214	2.57501	5.10547	5.39485	5.75601	6.43787	5.82057	6.65132	4.74625	5.7728	4.33173	6.44062	6.23819	5.20549	4.21545	5.18086	6.76878	7.08512	5.43135	5.06863	3.13947	4.9362	4.09878	4.56775	4.55965	5.10199	3.82647	5.7639	6.47326	5.60081	5.27744	6.4218	5.85178	6.16607	4.01302	7.15489	6.43349	5.23776	5.51006	5.54807
Sobic.001G051400	6.58217	6.57106	7.05262	5.43558	5.71226	5.5897	5.09921	5.21317	5.17857	6.24191	5.43443	5.97342	6.96149	6.45596	7.11715	6.38185	7.1837	5.82576	6.29726	6.65466	6.99132	6.6384	6.76093	6.73859	6.51236	8.61455	8.24589	6.45573	6.66219	6.1943	5.93236	6.31805	6.4239	6.77253	6.10656	2.64973	7.21061	7.71122	7.36345	5.62716	6.54576	6.2339	7.2451	6.2087	7.21526	7.26335	6.35685	5.87612	8.21509
Sobic.001G051500	17.3576	18.7623	21.3448	14.0625	15.4533	14.9776	13.2779	17.2148	13.003	16.4154	12.1869	15.5415	20.4534	15.2148	16.8714	16.2655	16.5072	12.2896	17.5975	13.9933	16.2121	14.2367	13.2291	12.6609	14.7961	12.3207	15.5	14.9362	16.0493	10.4134	10.1072	11.4341	11.0821	13.6963	15.6318	8.95906	19.6177	12.8795	13.0066	14.2956	14.1162	13.0782	17.8137	12.8582	13.5162	15.4484	10.5922	15.6469	16.5735
Sobic.001G051600	9.47991	3.01168	5.43563	2.7013	2.68008	6.2458	6.5173	4.34726	4.32585	5.17123	14.7784	14.1994	34.8392	8.7628	3.81406	3.46698	7.64484	5.34211	41.4258	3.89824	3.44082	6.51078	47.3151	22.9128	3.42753	5.10368	3.45033	3.04145	3.40815	6.61436	21.528	14.5187	13.7848	5.86337	7.28279	4.67916	2.76287	2.38042	3.77757	2.43851	3.88247	2.23727	2.37434	2.94062	2.51769	2.25313	2.3136	3.09768	11.0959
Sobic.001G051700	8.44811	7.5471	8.04953	7.05321	6.82567	7.26826	6.95523	7.16005	6.73696	7.63218	8.24652	7.40402	8.87278	7.98504	8.726	7.85989	8.34213	7.87593	9.92814	8.3202	8.90239	8.89669	10.1475	9.06589	6.133	7.22508	8.53603	7.22078	6.13864	6.17141	6.83531	6.60642	6.48938	7.14498	7.32659	4.36599	8.99102	9.90244	10.3258	8.02174	8.39054	7.84518	8.17004	7.86126	8.50831	8.38586	7.14777	7.57164	12.0121
Sobic.001G051800	14.2667	16.1847	17.7456	14.5276	11.3909	13.8882	11.6287	14.5381	17.9278	17.2577	17.2084	17.7589	13.7973	14.9944	14.4934	13.0251	14.1204	14.3441	17.3828	14.6829	13.9578	21.0283	20.2113	24.3541	12.5747	11.7556	16.9598	14.8397	16.5847	11.2772	15.9447	16.4653	20.1488	14.9442	15.3824	21.5301	12.2941	16.0263	12.5682	14.6478	12.1695	14.5343	14.9025	15.5094	16.0151	18.232	17.0941	16.2825	30.815
Sobic.001G052000	30.524	38.5803	29.1033	38.3345	53.2358	36.3676	44.375	45.066	44.3533	59.8909	41.3989	40.238	27.1472	38.5067	28.9546	44.3761	37.0998	31.9478	30.869	35.3321	39.041	36.2918	35.1742	26.1391	14.5648	12.2085	17.002	17.8245	15.9917	17.8046	11.8388	13.1298	16.9993	17.1512	14.9943	37.8521	28.8126	23.3443	29.1104	40.8864	45.9319	51.0702	46.7831	44.9786	41.3137	50.3028	44.2349	44.4512	48.7638
Sobic.001G052100	1.36687	1.00855	1.04586	0.324941	0.344522	0.335838	0.199549	0.309054	0.195508	0.281226	0.304169	0.417661	0.585895	0.53948	0.616538	0.35749	0.423734	0.283601	0.336346	0.261561	0.450239	0.246356	0.377834	0.342192	0.435001	1.05407	1.44714	0.392239	0.44918	0.252725	0.496993	0.443871	0.557873	0.421439	0.698327	0.188499	1.52953	1.2753	1.22549	0.252613	0.352673	0.228748	0.331713	0.314134	0.380359	0.294072	0.278127	0.327366	0.643316
Sobic.001G052200	1.62034	1.22938	1.5716	0.841855	1.23771	0.780054	1.14154	1.29297	0.969161	1.04219	1.07857	0.927274	1.89555	1.78721	1.77654	1.50581	2.1172	1.37744	1.81699	1.38944	1.78069	0.898272	2.04313	2.18977	1.59209	1.98199	2.07737	1.18318	1.3225	1.43455	2.22002	1.45263	1.39315	0.842826	1.02218	0.551183	2.0194	2.43131	2.47637	1.47816	1.51209	0.908374	1.0292	1.08134	1.05998	1.42814	0.914611	0.902863	4.87053
Sobic.001G052300	3.98032	5.04815	4.96289	1.03338	2.65824	2.63952	3.55258	4.03908	3.43535	2.63645	1.24974	1.98028	6.3189	5.70088	4.04008	2.02984	2.45581	3.14987	3.15171	3.94454	3.75203	3.76551	2.85694	3.67295	3.189	6.74661	5.43338	3.57724	1.68523	3.67541	3.21247	1.86414	2.21553	2.11639	2.24204	1.2847	4.78135	6.80729	5.971	2.68344	5.33058	2.30842	3.42887	2.28469	4.10928	2.48924	1.52321	2.13797	11.6785
Sobic.001G052350	0	0	0	0	0	0	0	0	0	0	0	0	0	0	0	0	0	0	0	0	0	0	0	0	0	0	0	0	0	0	0	0	0	0	0	0	0	0	0.0965312	0	0	0	0	0	0	0	0	0	0.241005
Sobic.001G052400	7.86733	7.65046	9.37408	5.59254	6.44394	6.24212	5.8173	6.65918	4.91128	7.14508	6.5759	7.03141	9.40975	7.80898	8.15597	7.10265	7.13905	6.40492	8.018	6.88872	6.73673	6.50813	7.418	7.08224	7.58754	7.50962	8.0488	7.48731	7.62909	6.21004	5.87489	6.54783	6.56487	7.64398	7.87683	4.16037	8.65595	6.81988	7.3094	5.67446	5.54364	5.04455	7.43748	5.55272	5.58139	7.10721	5.48042	6.21405	8.7698
Sobic.001G052500	0	0	0	0	0	0	0	0	0	0	0	0	0	0	0	0	0	0	0	0	0	0	0	0	0	0	0	0	0	0	0	0	0	0	0	0	0	0	0	0	0	0	0	0	0	0	0	0	0
Sobic.001G052600	6.51283	6.4385	6.28191	4.09895	4.29583	4.05	3.59191	4.05189	4.37707	3.60737	3.75792	4.5722	5.01088	4.74536	5.17291	4.81966	4.60943	3.6605	4.33987	4.05116	4.44424	3.78438	3.75448	3.16356	5.13404	5.21974	5.65533	5.09874	4.83733	3.88653	4.01133	3.85015	3.15013	3.4031	4.61439	3.62181	6.81431	5.80213	6.1475	4.22627	4.56462	4.22631	4.29888	3.82753	4.71173	4.08838	3.24401	3.64822	2.57324
Sobic.001G052700	20.5966	21.027	22.0243	17.8541	19.4272	18.541	17.4129	17.9777	18.6633	20.1177	18.038	20.1579	20.5505	20.952	22.2499	20.5801	21.2311	19.9305	22.223	18.8599	21.6973	20.9954	23.3255	23.4182	18.4739	19.944	20.7694	19.7695	19.6064	19.4203	17.3508	18.7052	19.7726	19.4911	20.9439	13.5384	22.3831	23.341	23.291	19.0386	20.2311	19.0994	21.2137	19.5228	21.1005	22.7424	19.7172	20.1943	21.7848
Sobic.001G052800	0.986525	1.00187	1.26391	0.599525	0.685894	0.553031	0.560758	0.678606	0.669234	0.671529	0.911141	0.828718	0.876435	0.775929	0.913913	0.7096	0.52929	0.631416	0.749152	0.783721	0.647939	0.766983	0.802626	1.06676	0.972634	1.53251	1.50248	0.880671	1.08372	1.2683	1.32736	1.61086	1.39238	1.49503	1.34436	1.18973	1.18952	1.04966	1.31492	0.489892	0.675499	0.62904	0.562987	0.578871	0.681677	0.798764	0.543024	0.666303	0.781688
Sobic.001G052900	88.5246	102.142	76.7852	81.9291	62.1312	77.2939	67.0223	66.6063	81.5614	82.2358	74.3	84.5072	70.1592	73.2399	74.1962	71.7207	74.8372	73.7993	70.2981	79.476	65.1924	79.0676	75.9508	92.4642	69.5087	89.0011	75.8822	70.6526	84.1851	75.3324	70.4931	63.0855	83.7183	70.83	63.5067	120.576	72.9005	84.5643	74.3692	68.5589	76.8978	67.376	71.9962	70.6428	70.2498	82.3228	89.0239	82.9851	118.708
Sobic.001G053000	18.7466	17.5891	16.8462	11.7192	14.0978	12.9934	13.5779	13.8559	11.714	15.0409	17.3628	14.1683	15.1238	15.9085	12.6633	13.905	15.424	16.3565	13.0103	14.1654	14.4292	15.4286	17.7726	14.4035	13.2407	17.1277	14.5488	11.2891	11.8165	12.9689	15.0884	11.1608	10.2824	12.9914	11.2847	8.09462	17.0402	16.7989	19.6998	15.5502	16.8657	13.4792	12.3403	13.9781	16.6121	13.3493	13.733	12.9826	9.19963
Sobic.001G053100	0.934162	14.8776	13.738	15.2427	14.6708	14.8299	12.9141	13.1224	15.11	17.3414	17.0485	17.9074	18.655	17.1513	17.9329	17.1569	19.6389	16.5863	21.3939	16.5317	19.733	22.8028	18.846	21.8	14.5059	17.2335	17.9149	17.0889	17.5754	20.5812	20.7686	18.1015	18.4817	18.842	19.8782	25.6321	15.2863	20.0155	16.5487	18.4613	19.7846	14.5414	15.6043	16.038	17.1035	18.3468	14.4663	15.518	16.1568
Sobic.001G053200	16.7274	17.0497	13.574	10.4204	13.9959	15.7275	12.1947	14.8013	15.2048	13.7135	18.2144	17.2807	12.3292	14.657	17.6756	17.1479	16.4527	15.8409	16.4949	16.4464	19.061	24.7766	19.8429	21.2432	14.3177	12.839	14.2026	13.0035	14.7809	20.5097	17.8022	14.3855	17.8718	16.8333	15.3716	36.7864	13.3956	15.1961	16.1001	15.4206	18.5922	13.7634	15.9062	13.5833	17.685	16.421	16.2969	15.1073	17.1268
Sobic.001G053350	0.0496421	0.021788	0.0521366	0.156086	0.139845	0.0515962	0.0855059	0.138881	0.0543764	0.10917	0.184079	0.107292	0.0999415	0.0687287	0.0815253	0.0646371	0.106487	0.078156	0.0826683	0.11544	0.0693922	0.0931966	0.081153	0.0960437	0.106657	0.280088	0.208825	0.14175	0.133906	0.154839	0.162682	0.106766	0.159589	0.129458	0.089119	0.0872339	0.0649567	0.0611247	0.0472114	0.0698489	0.0748073	0.0884307	0.149757	0.0494364	0.039386	0.119494	0.156409	0.0814228	0.068181
Sobic.001G053500	0	0	0	0	0	0	0	0	0	0	0	0	0	0	0	0	0	0.025551	0	0	0	0	0	0	0	0	0	0	0.0318093	0	0	0	0	0	0.0265307	0	0	0	0	0	0	0	0.0262182	0	0	0	0	0	0.100369
Sobic.001G053601	0	0	0	0	0	0	0	0	0	0	0	0	0	0	0	0	0	0	0	0	0	0	0	0	0	0	0	0	0	0	0	0	0	0	0	0	0	0	0	0	0	0	0	0	0	0	0	0	0
Sobic.001G053700	0.00536479	0.011236	0.028958	0.0542492	0.073436	0.0291888	0.0212193	0.0702215	0.0135563	0.0675719	0.0306339	0.0231522	0.0296676	0.0892302	0.0508313	0.00903206	0.010753	0.0221904	0.0588591	0.032477	0.0556648	0.0244475	0.0183196	0.0941541	0.0200142	0.0198015	0.0969713	0.0566729	0.0597209	0.0249639	0.0627877	0	0.0518879	0.0324139	0.046142	0.0236041	0.0448265	0.0317584	0.0904857	0.0111408	0.00976462	0.0305598	0.050072	0.0366868	0.0161268	0.0466405	0.0349407	0.05303	0.382086
Sobic.001G053800	12.2085	11.5602	11.6737	10.5582	10.8452	10.7483	9.74522	10.4649	10.9605	11.6564	11.9962	11.8354	12.977	11.953	12.2948	12.3442	11.7287	11.6198	13.1077	10.4804	11.9996	11.4508	12.3924	12.1558	12.4779	12.6851	12.4694	13.2245	12.8163	12.1305	13.6248	15.988	15.3697	15.2242	16.6362	6.63538	11.755	11.671	11.9586	11.4572	11.323	10.7962	11.4778	10.4773	10.7704	11.8432	10.8376	11.4815	13.0252
Sobic.001G053900	4.08697	5.69086	3.41863	3.34226	3.14026	4.05407	3.24436	3.94977	4.47217	4.38295	5.1436	4.30452	7.05109	6.01711	5.60572	4.04727	5.65692	6.23773	4.8981	4.48247	4.34581	6.81819	5.46528	8.52006	3.67177	5.39574	3.13093	2.90096	4.32265	6.81507	3.57613	2.70284	3.76628	2.79568	2.50954	9.3691	3.57449	5.4432	5.04635	2.96862	5.51858	3.99794	2.55254	3.93544	3.52623	3.66895	4.63827	4.13968	5.36529
Sobic.001G054000	4.93958	4.43359	4.73001	5.50559	4.1733	4.89696	6.08402	4.22625	4.73182	5.34731	7.82258	6.22692	6.27132	7.00642	6.00477	6.42184	5.85942	7.05315	5.5854	6.26714	5.82175	5.86422	6.17371	6.78539	4.83196	4.99569	4.39478	5.21939	5.25695	6.96615	4.00155	3.76556	3.56767	4.31614	3.80713	3.67002	4.49144	4.34306	4.40187	4.21878	4.53667	5.05179	4.65963	5.574	5.32044	4.27962	5.0985	4.90614	0.223788
Sobic.001G054050	0.201605	0	0.248122	0.523099	0	0	0.939489	0.766158	0	0	0	0.863604	0.302372	0.913345	0	0.31459	0	0	1.2141	0.401044	1.02223	0	0.713738	0.504685	1.05743	0	0.327822	0	0.407498	0	0.315234	0.430216	0	0	0	0	0	0.604507	0.248268	0	0.334716	0.285503	0.307424	0.920009	1.05693	0.276188	0.435571	0	0
Sobic.001G054100	19.8103	19.6233	21.5198	9.13814	11.4827	9.49626	9.56006	8.38681	10.841	9.19329	9.87775	10.5483	13.0081	14.4855	14.7306	10.4451	9.48024	10.2469	8.85504	10.7383	10.9812	7.82122	7.02466	8.25799	14.416	23.9761	22.4035	13.7047	15.8853	12.6564	12.5064	12.9571	12.2277	12.9238	14.149	7.64883	23.351	21.9541	20.8954	10.7006	9.99193	10.1017	9.68933	10.0444	9.96163	9.91253	10.135	9.49001	0.988112
Sobic.001G054200	9.43617	8.5626	7.54202	7.74651	7.57409	7.95555	6.48974	7.19505	7.38293	7.57937	8.81452	7.77014	8.73748	7.62859	8.01928	7.60631	8.63333	8.10572	8.21331	7.27593	7.92232	7.36454	8.80313	10.0265	6.586	7.05278	6.99451	6.20457	6.72942	8.30017	7.68118	7.08601	8.25441	6.4281	7.45436	13.9541	7.3379	9.503	7.08241	7.52804	7.26782	7.67473	7.2937	7.13222	7.66262	8.80375	7.98341	7.65921	8.08821
Sobic.001G054300	0.147447	0	0.0715908	0	0	0	0	0	0	0	0.0900561	0.0679542	0.0751013	0	0	0	0	0.14624	0.159628	0	0	0	0.181324	0.613559	0	0	0.0987973	0	0	0	0.0812899	0	0	0	0	0.026896	0	0	0	0	0	0	0	0	0.0832838	0	0	0	0
Sobic.001G054400	0	0	0	0	0	0	0	0	0	0	0	0	0	0	0	0	0	0	0	0	0.0310465	0	0	0	0	0	0	0	0	0	0	0	0	0	0	0	0	0	0	0	0	0	0	0	0	0	0	0	0.033015
Sobic.001G054500	0	0	0	0	0	0	0	0	0	0.0543648	0	0	0	0	0	0	0	0	0.071499	0	0	0	0	0	0	0	0	0	0	0	0	0	0	0	0	0	0	0	0	0	0	0	0	0	0	0	0	0	0.161777
Sobic.001G054600	5.49511	4.4578	5.09528	9.64931	7.87423	7.85063	8.24805	7.62768	7.60258	7.46424	7.43889	8.50221	5.29836	5.7039	5.68243	8.52763	7.43595	7.77765	6.15214	6.72742	6.92985	6.87156	8.97047	7.62984	7.21833	5.29535	5.04418	8.89373	9.13259	12.7123	7.08027	9.11046	9.95437	9.09835	8.40751	8.37938	4.77309	4.6974	4.64604	7.3195	6.67766	8.1571	8.17598	7.47939	6.98962	7.73693	7.02714	6.79114	7.42381
Sobic.001G054700	14.5952	13.422	15.1742	14.7718	17.0366	14.2164	13.1963	16.6467	13.4835	15.5251	10.8565	15.6691	13.522	14.275	16.221	16.8042	19.1188	14.8074	18.2752	15.0821	17.4108	15.6832	16.2894	15.6476	16.7841	13.2287	16.3702	16.577	14.8695	10.9729	13.2685	12.2249	13.3858	13.3105	16.0672	7.09702	14.5993	14.7602	14.9578	18.2392	17.2971	17.313	18.8222	14.9546	17.022	19.367	14.4573	15.7755	13.6972
Sobic.001G054800	178.441	232.786	214.545	172.867	155.462	161.263	139.858	173.484	150.918	163.633	106.263	155.129	165.594	149.525	187.419	147.969	190.668	136.27	154.149	152.768	153.179	192.954	120.774	128.644	155.991	219.88	239.725	124.776	146.365	94.1428	120.363	84.8923	92.5682	102.94	115.444	129.402	203.178	198.444	173.358	158.924	185.658	163.106	183.543	139.727	160.51	167.869	160.348	175.338	168.837
Sobic.001G054900	243.591	304.433	260.671	218.413	217.661	219.752	191.324	221.1	223.892	221.933	176.966	221.696	226.548	219.236	242.965	209.282	245.296	201.865	226.557	224.961	207.447	219.404	173.5	178.415	247.933	209.153	234.354	231.245	276.539	170.649	189.815	145.334	173.943	160.19	193.398	228.809	259.322	205.676	208.729	223.055	233.708	201.7	219.847	197.094	205.238	217.311	208.194	224.911	230.8
Sobic.001G055100	0	0	0	0	0	0	0	0	0	0	0	0	0	0	0	0	0	0	0	0	0	0	0	0	0	0	0	0	0	0	0	0	0	0	0	0	0	0	0	0	0	0	0	0	0	0	0	0	0
Sobic.001G055300	0	0	0	0	0	0	0	0	0	0	0	0	0	0	0	0	0	0	0.0400112	0	0	0	0	0	0	0	0	0	0	0	0	0	0	0	0.0387405	0	0	0	0	0	0	0	0	0	0	0.033092	0	0	0
Sobic.001G055400	0.268864	0.223598	0.499739	0.387614	0.253563	0.332165	0.343003	0.295006	0.0904659	0.44234	0.319259	0.479058	0.614455	0.390885	0.471679	0.532464	0.448903	0.404469	0.155812	0.361934	0.191661	0.561167	0.310516	0.0927923	0.241435	0.331436	0.191601	0.230186	0.42786	0.119426	0.19789	0.280292	0.180694	0.122428	0.210989	0.189459	0.347239	0.303814	0.468688	0.386499	0.295044	0.572579	0.178586	0.278513	0.229417	0.127528	0.318757	0.276645	3.21348
Sobic.001G055600	0.501136	1.29702	0.198713	0.314632	0	1.29548	0	0.423364	1.1464	0.605379	0.471062	0.87437	0.197255	0.695873	0.816052	0.932261	0.496863	0.381546	0.43336	0.5562	0.610772	0.760354	0	0.624967	1.3216	1.48814	1.68447	0.459591	0.432675	0.556588	0.655183	0	0	1.77512	0.415941	0.378182	0.580399	1.00033	0.439874	0.318631	0.264162	1.08035	0.606635	1.02191	0.242671	0.171198	0.77334	0.373343	1.50565
Sobic.001G055700	0.0123429	0.0115901	0.00992274	0.0249747	0.00852336	0.00677262	0.0106921	0.00717103	0.0126537	0.0126664	0.00949635	0.0143493	0.00368397	0.0116807	0.00847272	0.016671	0.035146	0.0145134	0.0115676	0.0297749	0.0213617	0.0172214	0.0167127	0.00633967	0.00464015	0	0.00896085	0.00404678	0.0100658	0	0.00411135	0.00574716	0.0263461	0.014711	0.019103	0.0135769	0.0184492	0.00397453	0.0310698	0.0153262	0.00900687	0.00350807	0.0116685	0.0127241	0.00808896	0.0133703	0.00539275	0.0268625	0.164429
Sobic.001G055800	0	0	0	0	0	0	0	0	0	0	0	0	0	0	0	0	0	0	0	0	0	0	0	0	0	0	0	0	0	0	0	0	0	0	0	0	0	0	0	0	0	0	0	0	0	0	0	0	0
Sobic.001G055900	2.26617	1.80665	2.3138	2.38281	2.25561	2.51491	2.29603	2.44043	1.81312	2.67822	2.79226	2.68788	2.04582	2.02091	1.69336	2.86423	2.9593	2.47173	3.20114	2.21797	2.88418	2.49534	3.87503	3.97755	2.62343	3.10859	2.68125	2.41865	2.89403	3.3865	3.36435	4.13322	3.04624	4.1089	3.39196	2.25619	2.45777	2.46871	2.3025	2.68332	2.6591	2.5656	2.4746	2.69579	2.88185	3.74245	2.35661	2.72065	4.29575
Sobic.001G056000	0.0284995	0.0320701	0.0587334	0.0364327	0.095935	0.0188815	0.0306669	0.0208234	0	0	0.0807742	0.041098	0.0214481	0.034594	0.023921	0.0961399	0.0564881	0.0427048	0	0.0291496	0	0.0316135	0	0	0	0	0.0531097	0.0233415	0.084501	0	0	0	0	0.0288066	0	0	0	0	0.0401578	0.0902092	0.0263843	0	0.0674058	0.0494011	0	0	0.0307006	0	0
Sobic.001G056100	19.5833	21.4773	18.9965	30.4234	21.2271	24.3184	21.0108	19.5801	29.025	24.8793	16.3978	26.1742	20.105	16.0705	25.378	23.4703	26.2324	20.2845	21.6548	20.8919	18.2116	23.3713	19.0769	29.5913	30.448	21.8502	23.9572	27.8742	38.9409	20.3728	22.557	16.3757	18.5917	17.0243	19.3934	32.8746	21.4965	24.2497	21.5654	27.6273	26.8293	28.1741	27.518	20.0051	23.096	25.4032	26.8139	23.5486	1.88502
Sobic.001G056200	16.7241	14.2344	15.4629	13.5858	13.0523	16.3209	13.2158	15.0828	12.9466	14.8957	13.3964	14.5561	16.1966	14.9171	15.7058	14.9334	15.3025	14.542	16.1548	15.663	14.66	14.9323	14.7671	13.6517	14.7016	14.5278	14.2612	14.6247	13.9458	11.77	13.4018	14.8014	12.6525	14.9134	14.4848	8.73639	14.8923	14.8243	15.2513	15.9391	15.0229	13.5297	15.8167	12.9486	14.6547	15.9354	14.5677	14.4273	20.2162
Sobic.001G056300	4.45149	3.3479	4.80649	2.15927	2.95953	2.32204	3.11573	2.96307	2.74514	2.90249	3.26266	2.82501	4.06978	3.22387	3.22079	1.99235	2.54394	1.97242	2.85649	2.45414	2.56324	2.01333	3.08835	2.83527	3.37109	5.07141	4.30519	2.81899	3.64434	3.81403	4.25413	3.73372	4.08612	3.61786	3.75507	2.86035	3.24157	3.15384	3.37968	2.64754	2.22423	2.90388	2.77441	2.52222	2.26653	2.68722	3.03764	2.57199	21.6062
Sobic.001G056400	0	0	0	0	0	0.0344921	0	0.0801052	0	0.0999396	0	0.0382628	0	0	0	0.0472561	0	0.171672	0.225076	0	0	0	0	0	0.238697	0.102563	0	0.0895722	0	0	0.774576	0.652239	0.317679	0.298317	0.561045	0.0722479	0	0	0.0405954	0.060762	0	0	0	0.0475213	0	0.0372723	0.171131	0	0.533653
Sobic.001G056500	0.134678	0.160386	0.151963	0	0.177881	0.235031	0.116465	0	0.0640375	0.395051	0.148911	0.112946	0.0411325	0	0	0.277235	0.206863	0	0.693031	0.111982	0	0	0.0995386	0.135283	0	0.250061	0.207668	0	0	0	0.134673	0	0.210281	0.172448	0.125875	0.0564096	0.121286	0.336914	0.160285	0	0	0.152265	0.168105	0.192096	0.13122	0.253274	0.388572	0.469688	4.08322
Sobic.001G056601	50.1972	49.415	45.8376	51.1937	54.4709	53.7546	53.5493	49.6037	54.5519	57.9982	59.9421	56.5366	61.743	63.645	56.8572	55.0693	50.4142	54.0247	56.5249	63.2655	62.9387	53.5149	55.496	57.2426	54.1479	48.387	44.0423	52.3929	55.2554	63.971	49.6823	50.4271	49.3071	48.5152	46.8405	36.2959	43.4021	45.3847	46.2161	52.596	53.7734	55.7186	49.8447	53.6915	50.3242	51.6952	55.4491	54.7075	25.7968
Sobic.001G056700	17.1589	16.0639	15.6939	12.0294	11.367	11.4404	10.6805	12.8312	11.2938	12.0226	10.2358	12.113	15.1718	15.9224	15.0656	13.1495	12.8266	11.8331	13.3577	11.5668	12.8082	12.6794	13.1817	11.505	11.8403	16.0869	16.2247	10.7869	11.0219	11.2865	11.0937	10.4222	11.0998	10.7098	11.477	10.2836	15.5821	17.2089	15.6525	11.0712	13.6378	13.1082	13.1126	10.8806	12.334	13.3553	11.9956	12.2985	20.08
Sobic.001G056800	14.0362	16.0607	16.9412	15.9332	16.3824	15.1008	14.2841	15.5024	16.0551	15.798	13.7748	15.7852	15.5526	15.1765	16.0113	17.5699	18.3749	16.0867	18.3916	16.0993	16.4363	16.8698	19.5896	21.0743	15.8512	15.4197	16.8205	16.1798	16.3181	17.016	14.441	15.7419	15.505	14.3213	16.7676	8.69941	17.1883	17.2546	18.257	16.6815	16.9736	16.327	17.3075	15.5742	17.4817	18.9876	15.1762	16.3013	18.0206
Sobic.001G056900	9.53247	14.8453	11.1951	11.9366	12.3607	12.8173	10.3307	9.58466	11.0549	10.7972	9.70399	10.5627	10.2263	10.9289	9.8104	12.1146	12.2073	12.2031	11.7677	11.705	12.1667	13.1672	12.2054	15.0199	16.0228	17.7476	17.7998	17.3923	13.9595	16.0315	17.8523	17.5098	15.8751	15.6639	16.75	24.8444	12.9011	12.8145	14.7053	12.6635	11.0339	11.4747	10.2215	11.7405	13.6054	11.2693	12.758	10.0457	5.24867
Sobic.001G057100	19.1976	21.6697	16.4677	13.0697	13.0374	12.272	12.577	13.2831	12.6844	14.3256	15.5171	12.7083	13.384	14.3085	12.2628	12.3155	13.1386	15.0714	15.3498	11.9571	13.4577	17.1403	19.9787	22.2293	9.53718	18.4057	16.6322	9.15931	9.98696	12.1447	10.5472	8.58303	9.16837	8.55328	8.35889	12.3399	18.4167	19.8329	29.0014	11.3586	13.0709	11.7744	10.9048	13.4457	17.0894	14.935	12.5617	12.8853	19.2801
Sobic.001G057200	11.6076	11.468	10.1729	6.11721	7.41127	6.93694	6.58219	8.13032	6.62291	7.14876	6.49542	7.25652	10.8083	10.1651	10.767	7.68997	8.5794	8.05191	9.53618	8.23685	8.92109	8.58079	9.94142	9.42815	7.04075	11.1407	11.4118	8.39309	7.5576	8.14447	7.07143	6.38627	6.77452	6.64932	6.77723	5.1129	11.1681	11.1796	12.4685	7.39879	8.24174	7.91553	7.57383	7.20486	8.55832	8.38139	7.06682	7.32048	19.1574
Sobic.001G057300	202.664	177.254	220.389	163.956	183.571	161.343	159.084	192.222	147.703	168.063	137.285	161.842	207.113	183.431	186.238	184.238	192.957	163.023	189.278	181.805	176.88	151.976	154.163	127.328	176.45	159.171	195.296	187.306	178.835	111.321	140.756	117.82	100.264	139.178	157.807	99.287	197.815	145.52	159.253	182.969	183.965	170.858	197.438	161.599	170.979	164.937	127.779	152.047	241.781
Sobic.001G057400	2.1976	2.45716	2.15736	1.7849	1.23686	2.08595	2.31988	1.76391	1.95418	1.9793	2.11594	2.0341	1.86369	1.3173	1.63962	1.88434	2.08778	2.24557	2.65714	1.86826	2.42934	2.14403	2.12197	1.91732	1.99987	2.12188	2.06314	1.73492	2.04891	1.97691	2.03106	1.89999	2.20903	2.41112	1.83443	3.12334	2.05167	2.86427	2.64681	1.73961	2.08852	1.98573	1.51863	2.08903	1.97033	2.03102	2.139	2.63088	2.12068
Sobic.001G057500	0.0588762	0	0	0	0	0	0	0	0	0	0	0	0	0	0	0	0	0	0	0	0	0	0	0	0	0	0	0	0	0	0	0	0	0	0	0	0	0	0	0	0	0	0	0	0.103267	0	0.242044	0	0.123182
Sobic.001G057600	1.34982	0.987415	1.65439	1.64557	2.89796	2.99881	2.6489	1.95922	1.88544	2.56114	2.11102	1.47171	1.89493	1.90462	2.3646	2.52627	2.33699	2.85623	2.40474	2.31999	2.17685	2.68301	2.16245	1.83881	1.86019	1.95192	1.34276	2.32524	1.37819	1.40357	3.85762	4.37258	3.56421	6.52854	3.54469	2.8287	0.887232	1.55569	1.28624	3.25302	2.85948	2.53641	2.55228	3.26122	1.97968	2.51142	2.31526	3.06152	9.65667
Sobic.001G057700	19.3682	16.7841	14.8821	19.1024	21.9349	21.181	20.0118	19.4266	20.0589	20.7283	23.3904	21.7139	20.1094	18.1368	17.1548	22.6651	21.8957	23.4244	23.1313	21.3229	20.9961	24.6046	28.965	28.2998	17.7757	17.877	18.2006	19.2742	19.7458	26.2065	24.7023	26.6423	25.3431	25.58	25.5323	32.7144	16.2786	19.2294	19.3848	21.4137	21.9822	22.4998	20.7235	21.1285	23.9739	24.4278	21.8936	21.963	19.1899
Sobic.001G057800	67.2841	63.2319	57.0239	52.7647	45.6074	53.8422	54.1945	52.8363	56.2109	58.5245	74.0944	65.1185	74.6304	66.1698	60.0373	59.1019	60.9438	56.4952	81.0172	54.5742	55.7432	63.3307	85.8991	84.8124	48.8776	65.6179	61.3719	50.9871	50.7636	61.0698	60.8464	48.3214	55.7173	50.6165	51.0546	58.5484	58.4539	61.5753	70.1202	51.1249	59.9321	51.104	49.8845	49.6678	56.3224	51.2496	47.857	49.4377	80.4669
Sobic.001G057900	0	0.104255	0	0	0	0.136085	0.129898	0	0.132119	0.135547	0	0.0781776	0	0	0.0928277	0.100184	0	0	0	0	0.0934703	0	0.211779	0.137071	0	0.216548	0	0	0.102429	0	0	0	0	0.126248	0	0.0279965	0	0.0895745	0	0	0	0.0808449	0	0	0.100524	0	0.117977	0.0822455	0.121131
Sobic.001G058000	20.7521	14.7899	13.8739	7.23114	13.9231	13.7664	16.6463	12.4504	13.4633	9.76695	12.35	15.3968	10.0737	10.4848	10.5799	8.18568	18.0281	4.7628	19.8842	17.8343	10.9536	13.6009	15.0076	15.436	12.9959	14.472	28.9191	14.2857	16.7394	24.6045	11.5054	18.0346	11.8446	9.22853	12.1906	0.924297	11.3725	13.364	16.4748	17.1113	15.873	12.0361	12.624	13.0946	16.3379	14.4666	13.2273	13.4353	28.4388
Sobic.001G058100	51.7872	44.4514	53.8636	41.8975	42.8562	39.1946	46.2269	49.7305	41.3391	43.6842	41.1201	47.3052	53.2763	46.7969	48.0527	50.5774	48.4548	41.0724	49.5085	47.357	43.5517	40.0308	56.6443	47.5956	37.6375	49.1884	52.6811	46.8881	37.4641	35.2567	36.1319	32.0971	34.7992	41.1035	35.2266	14.793	53.1139	52.4355	54.5778	47.313	53.6567	45.6182	44.9571	46.5899	48.9621	46.8425	40.5672	37.7689	67.611
Sobic.001G058200	4.18361	3.9817	3.72219	2.84907	3.33226	3.20486	2.92473	3.29213	2.75212	3.21876	2.99951	2.98598	3.49696	3.45407	3.80783	3.25767	3.27361	3.3489	3.51684	3.18267	3.64643	3.08424	3.37174	3.67009	3.36952	4.14949	4.41162	3.89394	3.86113	3.72365	3.87921	4.08972	3.76317	3.95235	3.94764	3.36657	4.49097	4.2027	4.02748	3.09723	3.51287	3.17036	3.39189	3.19571	3.22078	3.52155	3.29155	3.52019	2.65478
Sobic.001G058300	3.01549	3.78758	3.83853	5.05258	4.932	4.55607	5.97014	5.25722	6.36147	4.92868	4.49741	5.5395	4.13604	4.01468	4.63214	4.88227	5.28312	4.13662	3.29154	4.29226	3.31976	7.03241	4.49429	4.41527	4.42904	3.31535	2.98422	3.75211	4.31536	4.06014	2.83486	1.80029	3.02155	2.40369	2.57358	4.54795	3.77871	4.20879	4.35191	4.66152	4.01268	4.55324	3.76115	3.87544	4.97379	4.6105	4.80069	3.0341	30.0335
Sobic.001G058400	5.22944	4.70305	4.81778	2.10654	2.36627	1.83434	1.89007	1.61796	2.2127	2.23003	1.893	2.29959	2.38272	2.54023	2.47138	1.97978	1.9025	1.75442	1.5095	2.15029	2.04547	1.86767	1.45652	1.77038	2.86032	5.31374	4.74792	2.40657	2.37344	2.01485	2.729	2.49329	2.54074	3.01459	2.57897	1.56694	5.45974	5.16714	4.06417	2.61299	2.18588	2.88223	1.82978	2.13006	2.06706	2.16125	1.65494	1.71438	0.390242
Sobic.001G058500	9.51538	7.99634	10.4345	3.40982	4.34235	3.833	5.53336	4.43761	6.16517	6.85871	6.28723	7.47125	6.96388	6.37314	6.86769	8.47799	7.80611	7.10482	7.68194	7.53753	5.47429	6.03512	5.73564	4.85385	6.01026	9.88656	8.56423	8.01751	5.70715	5.11194	4.27635	1.82249	3.90451	4.08002	6.32517	8.37068	7.2853	7.23678	10.4309	0.850847	6.47682	6.07642	3.31811	4.07373	7.15644	4.39685	5.35087	7.08952	2.65066
Sobic.001G058600	19.7663	18.696	18.1106	11.5993	12.0128	12.1878	10.848	12.0096	12.2498	11.5639	12.0676	12.4664	11.3527	13.3899	13.8891	11.9878	10.5945	12.0203	9.20213	12.4989	10.7862	10.2543	8.77517	9.47746	13.8016	20.5351	20.7386	15.5491	14.7474	12.9779	17.5665	17.2296	17.246	16.8863	17.505	7.99303	19.8001	19.4166	20.0532	14.1901	12.6795	12.357	12.3549	11.9878	13.2085	12.4822	12.0889	11.9235	2.52044
Sobic.001G058700	15.1842	15.2213	16.3818	13.1158	14.8481	13.583	13.3221	13.8972	13.2927	15.0447	16.0367	15.2709	18.3792	16.1807	16.9084	15.5844	16.0014	15.2019	16.9982	15.3793	16.7525	15.8512	19.1773	18.6664	12.2759	14.1057	13.3988	12.9081	13.6013	14.5457	12.372	13.5245	12.9946	13.2336	13.577	9.0085	17.3882	18.4728	19.4794	14.4361	14.4421	13.5358	15.1229	14.392	15.7247	16.218	14.2302	14.4416	23.979
Sobic.001G058800	0	0	0.0567007	0.0936862	0.120502	0	0	0	0	0	0	0	0	0	0	0.0655906	0	0	0	0	0	0	0	0	0	0	0	0	0	0	0	0	0	0	0	0.0296763	0.0588147	0	0	0	0	0	0	0.0694393	0	0	0	0.0530844	0.0788381
Sobic.001G058900	493.454	552.305	515.706	384.881	408.728	407.782	353.386	438.323	378.938	420.77	356.435	416.506	458.711	446.823	453.397	432.189	476.416	363.775	439.092	434.077	404.91	383.654	333.041	336.252	460.135	411.607	490.71	481.725	467.129	271.133	376.05	312.149	312.741	364.576	448.744	446.832	429.399	396.631	403.916	467.872	450.755	408.903	464.097	393.497	392.891	429.748	358.033	424.143	412.864
Sobic.001G059001	0	0	0.104911	0	0.0816907	0	0	0.0368025	0.0589363	0.0304515	0	0.034702	0	0	0	0	0	0	0	0	0	0.0530557	0	0.181682	0	0	0	0	0	0	0.0809806	0.0582452	0	0.0993275	0.0376536	0.0302338	0.036503	0	0	0	0	0	0	0	0	0	0	0	0.189619
Sobic.001G059100	39.2155	45.9136	38.8387	33.846	29.808	33.2903	31.6882	30.9864	33.4081	38.4864	31.2222	39.2741	33.5922	33.9637	34.4893	35.5761	38.4279	33.1327	41.3565	32.2057	33.9583	40.7551	44.9745	47.6112	25.3699	36.0393	33.262	25.0372	25.9081	38.1202	36.1931	34.4013	37.1665	31.7293	31.9988	42.1485	40.9122	45.8251	40.5175	36.0713	37.6598	33.2505	35.8914	31.3602	43.5394	39.8689	39.2576	39.402	165.718
Sobic.001G059150	0	0	0	0	0	0	0	0	0	0	0	0	0	0	0	0	0	0	0	0	0	0	0	0	0	0	0	0	0	0	0	0	0	0	0	0	0	0	0	0	0	0	0	0	0	0	0	0	0
Sobic.001G059200	0.703311	0.561814	0.674909	0.534129	0.358791	0.594475	0.42641	0.697749	0.418269	0.657014	0.744677	0.510402	0.818032	0.703416	0.465389	0.599235	0.442152	0.703663	0.780296	0.547946	0.560841	0.513435	1.00533	1.17122	0.610755	0.540702	0.603971	0.588033	0.43122	0.87683	0.771121	0.589524	0.613466	0.928696	0.797734	0.718879	0.599306	0.543607	0.717932	0.504959	0.43719	0.545143	0.362747	0.58274	0.824901	0.442563	0.497836	0.446245	1.22719
Sobic.001G059300	0	0	0	0.30883	0	0	0.202603	8.90607e-07	0	0.0828297	0	0	0	0	1.57236e-08	0	0	0	0.212049	0	0	0.508306	0	0	0.21944	0.240027	0	0	0	0.194901	0	0	0	0	0	0.0892796	0	0	0	0.303187	0	0	0	0	0	0	0	0	0.276862
Sobic.001G059400	1.69991	1.63172	1.12001	0.227823	0.373763	0.503048	0.263342	0.370799	0.426009	0.595206	1.00141	0.441239	5.31813	3.40364	3.68402	0.579233	1.14152	0.640386	2.10249	1.25835	1.30429	0.945831	1.66646	2.13099	0.120037	1.72139	1.00752	0.302412	0.334337	0.965364	0.187856	0.10811	0	0.0473429	0.0699949	0.294872	0.876037	2.29339	2.59881	0.694619	1.36151	0.126639	0.176456	0.845883	0.562604	0.483961	0.233999	0.296425	2.28599
Sobic.001G059500	0.729437	1.80042	0.750244	0.604309	0.80397	1.29559	0.42469	0.776158	0.280714	0.584347	0.676435	1.52329	0.377375	0.319005	0.399706	0.216054	0.711833	0.188119	0.820174	1.59148	0.396079	1.4984	0.228626	0.894107	0.650446	0.704041	0.76235	0.852006	0.432446	0.73198	0.624486	0.936551	0.440436	0.827775	0.390789	1.36644	0.585262	0.77743	0.999275	0.863061	0.966739	0.866848	0.381811	0.460581	0	0.494919	1.01859	0.899422	0.805425
Sobic.001G059600	5.97218	8.61324	6.36416	6.36731	5.79024	6.01113	7.1555	7.29726	6.64467	6.09957	4.52687	8.08151	6.06695	5.56115	6.48725	5.48376	7.94034	6.77449	7.1665	4.87911	5.87593	7.08391	5.05157	6.55632	8.26515	8.98034	6.69778	5.89662	7.10131	5.40151	3.86675	2.06813	3.22016	4.62943	4.03025	8.28395	6.50891	7.04557	6.08597	5.74709	5.31927	5.46595	5.46849	7.08718	4.81874	6.02854	6.2996	5.44882	11.5547
Sobic.001G059700	28.3899	35.8273	30.9346	25.1764	23.6024	27.1133	32.8644	28.1982	33.3036	24.4725	19.5074	33.9112	23.7422	20.8332	24.1737	25.3201	24.6975	25.1936	26.2667	21.9467	25.4362	31.4447	22.2588	27.3028	29.2197	34.2191	26.3847	28.1539	28.8896	22.5786	23.484	11.3547	15.1638	14.7735	18.346	26.5145	27.878	27.04	28.4327	23.9479	25.3622	23.5461	20.131	25.5663	21.2767	28.3703	26.9943	21.7694	45.9436
Sobic.001G059800	0.117335	0.507955	0.239996	0.457403	0.599824	0.193244	0.132048	0.184498	0	0.272751	0.12631	0.251469	0.0714209	0.0595526	0.151227	0.162619	0.267763	0.141661	0.421517	0.148942	0.269888	0.23335	0	0.055776	0.205717	0.0908728	0.236919	0.0398464	0.166857	0	0.159059	0.057522	0.0418339	0.102008	0.0366161	0.0215089	0	0.110245	0.0735793	0.32172	0.224881	0.16414	0.17899	0.172644	0.204838	0.369875	0.521882	0.361559	0
Sobic.001G059900	1.54569	1.60078	1.67812	1.76056	1.88861	1.7084	1.14852	1.77588	1.22742	1.74534	0.780205	1.51754	1.73519	1.57429	1.83126	1.7968	2.47813	1.43165	2.62863	1.62093	2.24207	2.49085	1.88422	1.92084	1.95802	1.46312	2.36298	1.57815	1.29053	1.11567	1.33396	1.28924	1.4583	1.64697	1.76595	1.1013	2.02173	1.52399	1.5767	2.25713	2.15865	1.41523	2.39319	1.44409	1.68033	2.49034	1.32903	2.50099	1.80557
Sobic.001G060001	0	0	0	0	0	0	0	0	0	0	0	0	0	0	0	0	0	0	0	0	0	0	0	0	0	0	0	0	0	0	0	0	0	0	0	0	0	0	0	0	0	0	0	0	0	0	0	0	0
Sobic.001G060100	2.63465	3.33721	3.46548	4.54373	5.22429	4.22526	4.05003	3.80582	4.67504	4.28314	4.21364	4.35937	4.27655	4.18877	4.40559	4.41881	3.94881	4.85335	4.90877	5.08965	4.97699	5.08467	5.42171	5.94469	3.82096	3.68746	3.55458	3.7568	3.58947	5.26101	3.4146	3.89204	4.26658	5.08862	4.49193	4.75219	3.7398	4.168	4.93611	4.62462	3.93972	4.5803	5.56909	5.30085	5.26516	4.5796	5.36554	4.90004	0.949366
Sobic.001G060200	0.633153	0.861596	0.878688	1.25445	2.06814	1.28726	1.25083	0.828994	1.66159	1.00116	1.3865	1.15891	1.27121	1.11544	0.716743	1.07655	1.15266	1.38164	1.55607	0.91303	1.28878	1.88528	1.85059	1.15645	1.66866	0.597031	0.859129	0.996481	0.858511	1.95091	1.5811	0.970902	1.71299	2.21498	1.5372	2.33164	1.52973	1.31553	1.72023	0.872466	1.2833	0.942806	1.28055	1.19538	1.55582	1.80622	1.23858	1.51306	0.559137
Sobic.001G060300	15.9077	12.5417	15.927	10.7104	12.271	10.3709	11.4444	12.4742	9.51576	10.755	9.93899	9.59311	16.3107	13.316	13.1392	14.4881	13.4952	9.73449	13.2762	12.2993	11.6119	10.7496	11.7015	10.6288	12.0967	13.1862	14.4196	13.8677	11.9033	10.6174	11.6894	10.217	9.47391	10.4968	11.6857	3.96018	14.4759	11.5709	14.0044	14.384	13.6978	10.2074	12.5089	10.6619	11.9009	12.8397	10.614	11.3332	19.139
Sobic.001G060401	0.447332	0.361282	0.463062	0.428987	0.379945	0.62239	0.534743	0.540771	0.37105	0.418647	0.702045	0.529897	0.310774	0.315601	0.505715	0.221032	0.435922	0.312115	0.14759	0.420225	0.449267	0.244807	0.552229	0.411671	0.54647	0.686043	0.515747	0.577327	0.514012	0.847949	0.806856	0.655402	0.532951	0.655926	0.609325	0.980743	0.366806	0.474024	0.339026	0.395112	0.343688	0.481668	0.431245	0.449077	0.420023	0.324557	0.561549	0.332647	0
Sobic.001G060500	11.6795	10.0446	10.8506	4.23387	3.47559	5.2497	4.80026	5.48208	4.01125	5.73904	7.29871	5.6008	12.3994	10.1981	9.30172	5.5887	5.99874	5.61025	8.68289	5.91085	6.34638	6.48002	7.71188	8.07019	8.09532	10.2282	9.16965	8.16823	8.54899	10.5837	7.61883	8.5387	8.07845	8.61326	8.91847	6.63012	9.80847	8.60826	8.30094	4.15435	4.48741	3.63203	5.56072	4.61122	5.27319	5.99505	4.18998	5.7947	7.75682
Sobic.001G060600	0.106153	0	0	0	0	0	0	0	0	0	0	0	0.0816687	0	0	0	0	0	0.0878424	0	0.0871696	0	0	0	0	0	0	0	0	0	0	0	0.0961705	0	0	0	0	0	0	0	0	0	0	0	0	0	0	0	0
Sobic.001G060666	0.333496	0.130443	0.0875063	0	0	0	0	0	0.149593	0.0389815	0.0589418	0	0.0932475	0.230569	0	0.105123	0	0.045841	0.0500073	0.0637976	0	0.132835	0.0553387	0	0.0539182	0.109991	0	0	0.1151	0.231772	0.196083	0	0.181899	0	0.095306	0.227424	0.046963	0.0483263	0.1358	0.0673718	0.0581127	0.130381	0.0983854	0	0.402325	0.0846626	0.196202	0.0474826	0.11159
Sobic.001G060732	0.0152588	0	0.0317489	0	0	0.0104032	0	0.0111578	0.0781084	0.0197248	0	0	0.0115662	0.0185069	0.0132115	0.0130674	0.0157189	0	0.0122097	0	0	0.0178157	0.0132589	0.0196615	0.0430268	0.0140887	0.0700371	0	0.0308667	0.0392775	0.012708	0.0363349	0.0643605	0.093233	0.0717149	0.0398529	0.011785	0.0123312	0	0.0161557	0.028465	0.0330986	0.012158	0	0.0254892	0.0210893	0	0.0362619	0.0136452
Sobic.001G060800	0	0	0	0	0	0	0	0	0	0	0	0	0	0	0	0	0	0	0	0	0	0	0	0	0	0	0	0	0	0	0	0	0	0	0	0	0	0	0	0	0	0	0	0	0	0	0	0	0
Sobic.001G060900	0	0	0	0	0	0	0	0	0	0	0	0	0	0	0	0	0	0	0	0	0	0	0	0	0	0	0	0	0	0	0	0	0	0	0	0	0	0	0	0	0	0	0	0	0	0	0	0	0
Sobic.001G061000	0.0232657	0	0	0	0	0	0.0789887	0	0	0.028574	0	0.0327512	0.0357941	0	0	0	0	0.0359047	0.038108	0	0.0389823	0	0	0	0	0	0	0.121003	0.0874919	0	0.0808149	0	0	0.0503967	0	0.0165815	0.0358358	0	0	0	0	0	0	0	0	0	0	0	0.239978
Sobic.001G061101	4.00244	2.06321	4.87385	4.76409	2.76019	2.54755	2.59529	3.19851	1.96078	3.59265	4.42423	2.82472	3.62047	2.01699	2.731	3.5054	3.02568	2.36495	3.76053	2.65493	2.71762	3.4407	3.74809	3.72351	2.04272	4.45448	5.72992	3.91644	3.22426	4.77468	3.74028	3.36934	3.15557	3.68444	4.61778	2.11155	4.52687	4.24401	4.59321	3.13183	2.74531	2.43603	3.64331	3.65604	4.47615	2.67972	1.78789	2.59483	7.35422
Sobic.001G061200	20.6774	18.5045	19.4745	17.213	17.8268	15.4066	15.1677	17.9608	15.3165	17.4587	15.073	17.4293	19.5398	18.2724	19.6297	20.6599	20.8083	19.4961	20.6967	17.7478	18.6474	19.2226	20.6028	20.3544	15.4886	17.6227	17.4287	17.2147	16.1607	13.8003	14.6891	13.8901	14.0985	14.2201	15.485	7.91871	20.1022	20.5993	18.7092	18.9921	19.7335	17.887	17.0581	16.7501	18.1175	20.5492	17.6298	16.1531	21.8902
Sobic.001G061300	2.45851	2.37352	1.71951	3.1192	2.79905	2.59084	1.75498	2.75714	1.99662	1.78947	1.89762	3.18334	2.8636	2.01589	3.00646	2.43006	4.3331	2.77151	3.95302	3.24633	3.67411	5.01477	3.14493	4.23779	2.232	2.10406	2.30712	3.08475	2.74717	1.24936	1.95796	2.35282	1.41034	1.79402	2.58314	6.67265	3.23487	2.51773	1.68246	2.87361	2.17838	2.36044	3.59863	3.03438	3.37735	2.98962	2.67752	3.16985	1.13286
Sobic.001G061400	4.46534	4.6413	4.8332	5.02481	5.08671	4.90723	4.07824	5.91721	4.63279	5.44092	3.28679	6.23444	4.77784	4.15597	5.46667	5.46124	7.15275	5.87061	8.64043	5.85843	6.7705	8.59107	7.85975	8.57203	5.30619	4.30236	5.37647	4.61368	4.76571	3.58914	4.0029	3.43069	3.40619	4.41352	4.7198	3.68268	4.38351	5.27725	4.74307	6.74849	5.77195	4.69645	6.96766	5.67658	7.27318	6.73098	5.50569	5.77594	1.65212
Sobic.001G061500	43.5405	46.2635	40.5019	51.6855	47.5661	53.4101	51.1976	53.0118	54.0345	53.0519	57.1231	54.6127	41.8731	44.0795	40.9325	51.5191	52.4132	50.919	52.8485	48.6631	46.8098	56.2913	63.9136	58.3468	44.3214	47.8131	48.4376	46.8247	45.8274	53.308	55.7877	49.7836	60.1205	51.4436	49.6573	73.5412	40.6433	46.6223	43.7412	48.9714	52.0405	51.4245	47.0577	47.0275	51.9846	46.3501	48.2239	45.9089	69.6037
Sobic.001G061600	53.1367	60.691	64.2077	20.2063	25.2491	20.058	18.7936	19.5204	22.211	17.1551	13.7234	19.983	21.0276	24.513	27.066	18.7051	17.6203	18.8423	15.2425	19.5811	18.3456	15.7959	11.5823	12.6301	24.539	59.1841	63.1499	24.5617	24.6197	16.3706	20.4211	16.3723	15.2252	15.6599	20.5196	8.93634	77.0815	67.2531	69.6667	24.6831	20.4258	20.6896	20.8083	20.5341	18.3939	19.3091	18.0944	18.672	7.70751
Sobic.001G061700	33.5602	32.6021	31.6765	30.1884	28.7154	28.2344	25.8929	29.5067	27.192	29.1571	24.7135	29.1016	29.6402	29.8053	32.1798	29.0375	33.3937	29.2144	31.0011	29.5155	30.7323	29.6203	29.3973	28.3782	30.4126	32.6298	32.9117	29.7252	28.5971	25.4612	27.5496	25.8177	28.79	26.9669	28.1018	25.399	33.2396	35.2563	36.1791	30.634	30.6704	30.3512	29.848	26.6503	29.1407	30.2463	26.4252	29.9515	32.9888
Sobic.001G061800	28.9188	26.825	26.8432	14.4553	16.1397	15.5181	12.6836	16.9438	11.7206	19.7272	14.2493	15.5568	25.4704	22.7719	22.8697	19.6616	23.0861	15.8365	24.7623	16.673	19.0913	18.8021	20.0932	17.9186	23.2063	28.1015	35.4172	25.3455	21.2393	19.9697	22.5491	21.5612	22.69	26.1547	29.771	20.297	24.8136	22.5752	23.5889	17.9196	20.1388	14.1742	20.2689	13.836	16.734	20.6334	16.113	21.7496	24.9615
Sobic.001G061900	1.28275	2.39573	2.097	2.54862	2.31518	2.97388	2.32071	2.48463	2.79514	2.64987	1.72159	1.99757	1.09963	1.26182	1.68495	2.53005	3.21784	1.9635	1.56314	2.17934	2.31882	1.505	2.0484	1.51447	3.14873	1.97776	3.60136	2.46195	2.75447	1.83244	1.25344	1.0551	2.04808	2.47444	2.24575	2.01378	2.06542	1.3991	1.8032	2.81245	2.82985	2.68795	2.58465	1.93321	2.02488	3.00077	2.08148	2.77754	10.021
Sobic.001G062000	0.16607	0	0	0	0	0.0987635	0.0928005	0	0.19211	0	0	0	0	0	0	0	0	0	0	0.177791	0	0.167018	0	0	0.142645	0	0.165098	0	0.148117	0	0.268608	0.201418	0	0	0.129443	0.318004	0.521923	0	0	0	0	0	0.389967	0	0	0.223082	0	0.119606	0
Sobic.001G062066	0	0	0	0	0	0	0	0	0	0	0	0	0	0	0	0	0	0	0	0	0	0	0	0	0	0	0	0	0	0	0	0	0	0	0	0	0	0	0	0	0	0	0	0	0	0	0	0	0
Sobic.001G062132	0	0	0	0	0	0	0	0	0	0	0	0	0	0	0	0	0	0	0	0	0	0	0	0	0	0	0	0	0	0	0	0	0	0	0	0	0	0	0	0	0	0	0	0	0	0	0	0	0
Sobic.001G062200	0	0	0	0	0	0	0	0	0	0	0	0	0	0	0	0	0	0	0	0	0	0	0	0	0	0	0	0	0	0	0	0	0	0	0	0	0	0	0	0	0	0	0	0	0	0	0	0	0
Sobic.001G062250	0	0	0	0	0	0	0	0	0	0	0	0	0	0	0	0	0	0	0	0	0	0	0	0	0	0	0	0	0	0	0	0	0	0	0	0	0	0	0	0	0	0	0	0	0	0	0	0	0
Sobic.001G062300	6.45997	3.93083	5.14011	13.9224	15.5793	21.0724	19.4068	18.1128	15.8755	17.9534	46.553	29.1758	15.5842	7.93684	6.21301	20.3029	22.2775	26.4701	27.3709	12.646	15.4555	22.3757	37.0094	41.798	10.2976	5.51401	3.84294	11.5542	13.7542	23.2664	39.1011	41.6435	30.4215	31.169	32.8508	25.7769	4.08309	5.76632	4.6324	11.255	19.353	10.0254	13.6253	14.2959	16.092	18.1632	12.0396	15.8755	55.7537
Sobic.001G062400	0.123904	0.265055	0.206841	0	0.196934	0.0194655	0.0455728	0.0201341	0.145292	0.0554163	0.0553077	0.0623637	0.169038	0.0332094	0.144839	0.142525	0.05757	0.171265	0.0657392	0.0279093	0.120909	0.0657462	0.07276	0.0726424	0.131711	0.100804	0.247041	0.0915431	0.0855575	0.119552	0.0464598	0	0.215122	0	0.0659272	0.17826	0.253887	0.155367	0.15288	0.058301	0.0514763	0.0611455	0.0450957	0.144159	0.0675384	0.077903	0.0624857	0.199507	0.138403
Sobic.001G062500	1.49621	2.65237	1.77892	0.418445	0.668381	0.362175	0.566833	0.698171	0.491335	1.52578	0.70561	0.590911	1.9831	1.69334	1.98388	0.574261	0.60358	0.522276	1.54823	1.1607	1.16666	0.9112	1.72533	1.46161	0.513252	0.836892	1.05372	0.632174	0.514636	1.26963	0.663852	0.599255	1.81265	0.651479	0.56498	0.513637	1.55963	3.85154	2.93965	0.690781	0.861559	0.435747	0.50142	0.665752	0.694263	1.24902	0.485307	0.576602	78.5387
Sobic.001G062600	0.225699	0.222601	0.228397	0.139243	0.250253	0.330975	0.248098	0.30129	0.203767	0.6942	0.257432	0.456026	0.836567	0.241263	0.208983	0.243797	0.359673	0.376049	1.09703	0.181368	0.331255	0.333173	0.599775	0.350479	0.157965	0.124198	0.228435	0.294637	0.285432	0.155941	0.218379	0.191225	0.705793	0.306711	0.235038	0.323608	0.198752	0.325129	0.322184	0.351653	0.293925	0.289769	0.309707	0.303088	0.370985	0.51876	0.211244	0.275814	26.6722
Sobic.001G062700	4.65376	5.79899	5.01104	3.06266	2.79414	4.03974	3.07335	2.66986	2.62747	4.71357	1.57572	4.0939	4.00078	3.23574	4.47286	3.18614	5.29139	3.0597	3.67215	4.47147	3.70507	4.20995	2.73054	4.44127	4.03069	4.0041	5.68829	3.72146	4.47253	2.45526	2.69118	2.03283	1.57717	1.9437	3.26972	2.1218	5.30231	3.91231	3.18279	2.92182	3.89908	4.64965	4.91187	2.40131	4.5306	4.73194	4.47367	4.9211	3.20391
Sobic.001G062750	0.110329	0.523507	0.156144	0	0.124051	0	0	0.110094	0	0	0	0.0519534	0.0560664	0	0.0603694	0	0	0	0	0	0.122771	0.0775129	0.0666965	0	0	0.0686153	0	0.061822	0.137592	0	0.123637	0	0	0.0777613	0	0.0573305	0.16213	0	0.274392	0	0.140823	0	0	0.132672	0	0.0496134	0	0	0
Sobic.001G062800	0	0	0	0	0	0	0	0	0	0	0	0	0	0	0	0	0	0	0	0	0.172707	0	0	0	0.185245	0	0	0	0	0	0	0	0	0	0	0	0	0	0	0	0	0	0	0	0	0	0	0	0
Sobic.001G062900	4.48197	4.93684	5.06806	7.99646	8.3415	8.38004	8.95326	8.11563	7.49665	9.12144	9.186	7.91324	7.92802	8.89567	8.45241	9.10456	8.89363	10.3099	8.13608	9.85862	8.12228	8.96422	10.5267	9.84034	4.70425	4.43972	4.42444	5.40942	5.04394	6.93874	5.49106	4.69804	5.84621	5.85059	5.90695	3.20992	5.33129	5.43921	5.10139	8.60269	8.5562	8.58255	7.46141	7.66563	7.67584	8.18135	8.44381	7.97231	7.70285
Sobic.001G063000	0.756313	0.315574	0.312687	0.0680525	0.442118	0.198738	0.0881938	0.282413	0.0636588	0.131684	0.249026	0.225948	2.63441	0.412742	0.310125	0.231124	0.259844	0.25204	2.29641	0.677557	0.491521	0.22154	1.90201	0.732448	0.189678	0.200571	0.207906	0.0894093	0.148588	0.201529	0.180125	0	0.102726	0.176164	0.168797	0.298698	0.123856	0.210419	0.121244	0.179734	0.30738	0.0770304	0.0843985	0.23954	0.132841	0.0734033	0.394172	0.0389367	0.631269
Sobic.001G063100	18.0591	17.0144	16.7294	18.2867	16.8669	15.9195	18.3131	19.3063	17.7108	18.7054	17.7692	17.907	18.0225	20.086	17.5592	17.8504	18.3623	18.3483	17.3436	19.7309	17.787	18.5238	20.0407	20.0392	17.1804	17.3927	18.4396	17.0453	18.5559	21.6944	14.1478	14.452	18.2117	17.1738	16.2379	15.2147	16.3198	17.8905	16.2898	17.6406	18.6343	21.7249	18.6442	17.4036	18.175	19.4702	18.0852	17.6736	34.7803
Sobic.001G063200	0.150901	0.218473	0.221314	0	0	0.0933036	0.126402	0	0.0896082	0.23102	0.352077	0	0.116739	0.290545	0.0621899	0.0660855	0	0.0581281	0.0619956	0	0.126489	0.0788614	0	0.0916786	0	0.284364	0.149966	0.192642	0.139643	0.0586695	0.0637472	0.371209	0.214163	0	0.119919	0.0688699	0.116652	0.359252	0.406623	0.171093	0.292844	0.215947	0.176985	0	0	0.459199	0	0.109728	2.4833
Sobic.001G063300	0.041857	0.0374693	0.0574143	0.0420922	0.0860419	0.133554	0.082341	0.0494654	0	0.0637434	0.0160069	0.0120616	0.0377614	0.0611607	0.0711557	0	0.118811	0.0245223	0.0794503	0.0170034	0.12859	0.0570991	0.085789	0.0637138	0.109264	0.0470734	0.06286	0.0559881	0.0498987	0.0836916	0.0562921	0.0794424	0.138186	0	0.0522044	0.093858	0.0870521	0.0537294	0	0.0889338	0.0312613	0.0475941	0.131794	0.0440483	0.0694728	0.0791664	0.0723235	0.0258296	0
Sobic.001G063400	9.92161	9.04245	9.23142	11.4707	12.794	14.5719	13.9209	14.7497	14.0809	14.0974	17.4504	11.9031	11.0797	11.0666	10.8627	13.8753	13.7749	12.1057	10.986	13.1813	11.224	10.6083	12.6209	13.4927	13.9737	13.1427	11.9586	14.2208	14.1784	20.7884	15.2722	16.2811	17.4333	15.1392	13.3645	13.6621	8.21908	9.57675	8.33299	14.335	14.5431	16.5041	13.0347	15.1109	13.4016	14.1269	13.9267	13.8001	11.0088
Sobic.001G063500	59.6907	59.9098	60.333	91.9318	82.7295	76.2319	90.5958	85.9541	86.7086	77.3247	65.6295	90.9828	57.757	55.967	50.9726	75.3976	68.7131	74.9007	71.0094	78.7957	74.6776	80.1898	84.9939	77.2922	78.3202	65.6121	72.9887	83.1838	76.3383	89.6007	80.0858	52.4919	65.2179	56.3121	57.3775	53.9713	57.8747	57.4707	62.3053	76.0592	72.7572	83.3021	74.2326	82.4738	80.4393	79.4893	76.6538	63.6396	108.923
Sobic.001G063600	3.8676	3.18436	4.12266	3.64677	4.77277	3.25946	3.6124	3.1491	3.80276	3.78611	2.85736	4.02991	3.90546	4.42698	3.85418	3.60501	3.37895	3.33906	3.80216	2.74854	3.73154	2.71111	4.56049	3.98877	1.62051	2.95877	2.31614	1.61059	2.02139	1.93103	1.29903	1.12355	2.0437	1.46786	1.14849	1.15015	4.57645	4.44195	5.19388	3.83862	4.08438	3.67084	3.21744	3.44538	2.81913	3.58964	3.11063	3.00339	22.2407
Sobic.001G063700	11.8018	10.6801	12.0337	9.61275	12.3693	10.1319	9.96012	11.2445	10.0251	10.7948	10.2968	10.5222	13.7547	11.6151	12.0836	11.0945	11.0059	10.9563	13.5279	10.7994	12.0493	11.1144	12.3426	12.2707	11.0295	10.319	12.4738	11.0543	10.2384	10.4709	9.84064	10.6614	9.23768	10.9903	11.0758	6.31697	12.368	10.8569	12.314	10.2889	9.61826	10.1131	11.3096	10.6508	10.2512	10.5105	8.21447	9.83969	13.3058
Sobic.001G063800	22.0104	22.293	19.3119	16.6349	17.8771	19.4063	20.393	18.5577	19.7024	22.0619	22.1145	20.299	20.6035	18.7812	19.9135	20.0777	22.168	17.1617	21.7259	24.8182	19.8618	23.0815	24.5412	26.5864	29.1582	29.9322	29.5157	28.1602	28.2584	33.4268	28.681	25.2662	30.7211	24.0144	26.7193	27.8081	17.9059	20.792	20.0423	19.6062	21.1562	19.1919	19.7932	19.9755	21.8824	20.6127	20.1286	18.1652	14.223
Sobic.001G063900	1.13199	1.78423	1.23726	0.851343	1.27669	0.905435	0.705864	0.564884	0.888211	0.910246	0.859747	1.13123	1.03705	0.847459	1.08834	1.00425	0.761715	0.726554	0.743905	0.640281	0.779035	1.16245	0.442254	1.12698	1.13163	1.47482	1.57364	0.8554	1.29324	1.17587	0.70642	0.967299	1.01666	0.705846	0.759303	2.04366	1.09366	1.33864	1.22561	0.987319	0.87918	1.24788	0.890033	0.40274	0.871224	0.951665	1.22523	1.14226	0.711402
Sobic.001G064000	30.898	27.2144	29.622	47.8548	46.5152	47.9131	52.0255	54.7643	48.9627	48.2175	52.1285	45.8603	44.1511	43.1394	38.9591	50.8943	50.8291	52.605	49.393	49.5651	51.6309	52.641	58.1012	56.7742	60.9473	34.3776	38.7844	62.1364	59.3245	63.5531	67.1117	66.0001	63.3996	66.4173	64.2639	68.2173	28.6804	32.5487	33.9846	54.1676	49.868	51.7526	49.9785	53.6407	50.0665	45.5007	47.9678	46.3181	41.4206
Sobic.001G064200	32.2205	32.9162	30.4261	70.0068	70.9328	68.507	63.2096	63.5929	62.6748	64.5638	69.5009	70.2285	41.1754	36.983	37.6758	66.9361	61.3841	65.8419	60.3401	61.4963	57.8374	64.9174	73.9459	76.0434	62.9539	33.6219	35.2778	67.0178	65.7846	79.8857	90.1973	100.758	99.0914	100.471	98.3522	81.402	34.6407	33.55	40.0985	65.666	66.3715	63.5492	63.9432	66.6994	72.278	68.5824	59.8381	63.3073	43.1958
Sobic.001G064300	2.62537	2.39523	2.74068	2.80909	3.33714	2.81515	2.90183	3.6558	2.50645	3.55784	3.01962	2.69493	3.86466	2.82445	3.14549	3.3328	4.29936	3.25324	3.31005	3.06456	3.38282	3.76159	3.87636	3.5193	2.96448	2.28649	3.51527	2.76772	2.94513	3.14931	2.52174	3.21027	3.16983	2.98179	3.45975	3.31044	2.8907	3.10516	2.6834	2.94158	3.8117	3.40862	3.0569	3.71337	3.24408	3.88765	3.54084	3.08852	5.60328
Sobic.001G064400	0	0	0	0	0	0	0	0	0	0	0	0	0	0	0	0	0	0	0	0	0	0	0	0	0	0	0	0	0	0	0	0	0	0.0237058	0	0	0	0	0	0	0	0	0	0	0	0	0	0	0
Sobic.001G064500	78.7337	69.1434	66.1144	163.619	158.951	179.471	142.685	148.892	151.173	161.123	188.699	175.813	103.692	86.0297	87.733	166.318	168.428	169.021	175.846	137.886	147.064	156.735	207.762	177.131	136.752	69.1456	71.9456	149.408	147.164	147.834	212.123	244.386	234.045	194.445	208.112	290.891	64.7374	71.0889	65.7738	179.822	175.626	168.665	151.079	146.191	143.651	160.29	146.768	153.534	83.3868
Sobic.001G064600	4.55956	4.62841	5.01632	4.51897	5.00414	4.34573	3.76463	5.65845	3.3408	5.58212	2.98444	4.24963	3.78588	4.20741	4.24942	5.78976	6.63499	3.76759	7.29276	4.18461	5.61416	6.01617	6.09518	5.52458	4.96381	2.95945	6.778	5.26441	4.73792	3.79979	4.7762	4.43323	5.63735	6.27709	6.15869	3.55197	4.76759	3.73869	4.90245	5.50772	5.61935	5.21998	6.13252	4.60199	5.41554	7.14426	4.62431	6.40602	2.11615
Sobic.001G064700	0.969098	0.577885	0.724232	0.280339	0.375546	0.354895	0.282737	0.4253	0.498616	0.470211	0.75468	0.655295	1.69273	0.921469	1.0134	0.609723	0.781095	0.837939	1.95831	0.655914	0.749994	0.718161	2.04603	1.87682	0.444431	1.04569	0.830074	0.33917	0.340515	0.869446	0.643906	0.442051	0.63215	0.532337	0.611552	0.365575	0.91091	1.20228	1.22339	0.525641	0.878818	0.47559	0.325861	0.662658	0.512557	0.424096	0.525772	0.431751	1.47505
Sobic.001G064800	19.8799	22.1552	17.4601	14.9557	17.1134	15.3704	15.8429	15.9644	18.3839	17.7546	16.0318	17.0338	19.9323	20.6956	20.171	17.3304	21.7656	18.949	20.3895	21.247	17.361	20.6507	17.7078	19.7861	15.2031	22.5075	18.902	14.2766	15.9855	13.4906	15.7915	12.0424	12.4229	8.15014	10.8853	17.6517	21.4946	24.1007	25.888	16.6578	19.5742	17.794	15.05	14.8543	13.5894	15.4611	15.0102	15.7106	28.1132
Sobic.001G064900	6.9288	7.36804	7.41722	4.87686	4.97107	4.62336	2.98243	3.55378	4.32446	3.12389	4.85481	4.09833	9.52129	8.3588	5.57252	3.86235	5.90594	4.42172	7.97525	6.33654	5.88864	5.59385	9.47518	7.02151	3.72486	9.42719	8.19408	3.77951	2.87416	4.35577	5.59495	4.61148	4.9469	4.15611	3.58849	3.70324	8.38373	8.40947	7.9898	6.41766	6.45069	4.21884	3.33527	5.77097	4.25296	5.27773	3.74618	5.16187	31.0731
Sobic.001G065000	10.585	11.8639	12.8591	9.73541	11.3527	9.96465	9.15526	10.1192	10.2872	11.3194	9.44805	11.261	12.3512	11.3858	13.7438	12.149	12.7829	11.627	12.7722	11.305	13.075	12.3929	14.3998	14.7694	9.26426	10.2506	10.9175	9.71576	11.0059	11.1703	9.5875	11.1849	11.3075	11.8743	11.318	8.84965	14.0538	14.3019	14.973	10.7947	11.2148	11.0763	12.5576	11.0276	11.7122	12.7679	10.5039	11.4645	17.0551
Sobic.001G065100	21.047	22.3778	24.0808	18.431	21.2869	19.9514	17.8094	19.1605	18.6308	19.6787	18.8843	20.5483	19.9848	20.0995	20.7907	20.2155	21.8272	19.1734	21.3581	18.0015	21.1646	20.6412	23.3602	22.2285	17.1001	18.8051	20.1556	18.3829	18.1266	17.9498	17.225	18.5623	19.1624	19.7121	19.9831	11.2905	25.2908	24.598	25.4755	20.3015	19.3539	18.0051	20.6485	18.3994	21.3011	20.8602	17.4668	20.0735	21.7119
Sobic.001G065150	0	0	0	0	0	0	0	0	0	0	0	0	0	0	0	0	0	0	0	0	0	0	0	0	0	0	0	0	0	0	0	0	0	0	0	0	0	0	0	0	0	0	0	0	0	0	0	0	0
Sobic.001G065200	0.30691	0.202334	0.186783	0.068785	0.0948673	0.149394	0.119401	0.0479911	0.126618	0.210062	0.243396	0.119664	0.361668	0.288098	0.283597	0.204567	0.144994	0.237212	0.327987	0.165905	0.255713	0.215883	0.168422	0.223816	0.154299	0.285072	0.379527	0.125968	0.332738	0.340208	0.32121	0.350691	0.291505	0.354668	0.325664	0.287448	0.351085	0.301662	0.256603	0.18292	0.211891	0.0706112	0.129413	0.179677	0.14511	0.179617	0.0600894	0.162896	0.137537
Sobic.001G065300	1.73555	1.70923	1.75229	1.06902	1.26031	1.04755	1.29711	1.24768	1.40013	1.29076	0.819842	0.659815	1.46071	1.40281	1.00806	1.07124	1.04186	0.986117	1.57786	1.46275	1.47827	1.33189	1.04998	0.943687	1.8905	1.70634	1.86509	1.62283	1.4195	1.25095	1.44254	1.34025	1.33434	1.78964	1.51297	1.53587	1.279	1.14463	1.54447	1.24465	1.17571	0.784101	1.68755	1.1881	0.835162	1.69262	1.18133	1.71167	1.05915
Sobic.001G065400	0	0	0	0	0	0	1.57454	0	0	0	0	0	0	0	0	1.33285	0	0	0	0	1.30394	3.10501	1.47635	0	0	0	0	1.22586	0	0	0	0	0	0	0	0	0	0	0	0	0	0	0	0	1.04544	0	0	0	0
Sobic.001G065500	12.704	11.1637	10.8221	10.0074	11.9055	10.6023	12.745	12.2058	12.743	10.2422	10.9927	13.8999	11.3353	11.9513	10.3274	11.4122	14.2188	12.242	13.9885	15.8854	12.3823	16.9032	12.2435	15.2922	11.9584	13.9487	15.046	12.0326	10.7753	10.2946	9.46854	8.62512	6.72298	7.95393	9.42568	6.43051	12.4409	12.2311	15.9173	15.4531	13.2389	13.4697	13.3471	15.8428	21.7804	14.6998	13.7724	14.431	0.533673
Sobic.001G065600	15.7313	17.1218	14.4523	23.1916	25.4445	25.5089	22.7521	21.3496	24.9645	23.0705	26.8423	24.0674	19.8194	16.9661	19.0888	27.8803	24.1235	27.6432	20.6841	25.3319	24.3919	26.7388	21.5591	25.9979	20.8677	20.3062	18.9368	21.0642	21.2151	19.5674	21.8145	21.0181	20.1832	18.7699	17.1609	23.9408	17.5004	18.4794	16.9128	25.2982	23.8648	26.5957	23.3196	26.9751	25.1228	20.1829	24.2585	24.8587	1.04443
Sobic.001G065700	16.4425	15.6496	13.7929	14.3969	13.9451	15.4443	12.6385	12.3367	14.2139	15.9455	17.4992	14.4866	16.7831	14.9166	14.4609	14.5364	14.584	14.1789	16.2485	13.271	13.535	14.6461	16.2999	16.4869	13.6004	14.663	14.8025	14.4212	16.2838	16.9656	14.4317	16.3646	18.9711	17.0541	17.2275	21.3063	13.4973	15.1218	14.0082	13.2192	14.7662	13.8953	14.0638	13.7187	12.6319	14.6307	14.4853	14.3643	17.9898
Sobic.001G065800	54.4286	40.0275	45.77	39.5195	28.16	60.4224	61.9047	45.4218	49.8411	58.2484	119.531	65.2558	66.2544	60.4301	51.7661	47.9315	47.6775	54.6134	46.4327	39.9221	37.7909	45.9779	46.6383	50.599	42.1561	39.1762	31.9858	38.1437	45.4009	48.1192	49.7803	43.187	45.2085	37.653	36.5214	54.4259	31.97	30.5878	25.722	29.3297	32.5113	32.1682	42.3226	34.4351	32.5508	37.7506	42.5188	43.8735	16.7399
Sobic.001G065900	0.0828424	0	0	0	0.542015	0.098893	0	0.128491	0	0	0.150541	0.226329	0.126468	0	0.135632	0.144873	0.160066	0	0	0	0	0	0.149685	0.197602	0.143513	0	0	0	0	0.122589	1.10729	1.21255	0.591228	0.535932	1.04085	0.342381	0	0	0	0	0.4786	0.115415	0	0	0	0.217673	0.169035	0	0.350005
Sobic.001G066000	0.36051	0.625125	0.42589	0.441279	0.586496	0.405948	0.323268	0.590412	0.404275	0.318155	1.66308	0.742723	1.97593	0.242876	1.1666	0.327215	1.40934	0.413136	2.80644	0.396459	0.433147	1.06823	2.61564	1.53974	0.625425	1.21866	1.1773	0.478894	1.08332	0.932307	4.55638	1.41633	2.75475	1.66506	1.74235	1.01586	0.716099	0.714203	0.465405	0.664697	0.733418	0.126435	0.143454	0.177096	1.02303	0.365122	0.184614	0.655344	5.61238
Sobic.001G066100	15.3858	15.1154	15.3469	12.4432	11.1743	12.7147	10.7568	12.581	10.9707	13.5912	9.41208	12.9011	12.8003	13.9225	16.5984	14.4579	15.4553	13.7434	17.1828	14.4929	12.8848	16.3612	11.9172	12.7828	19.2422	20.7888	21.7602	16.888	15.2035	13.6951	17.5975	12.7662	14.2144	13.9925	14.1585	12.9696	14.1977	17.2534	14.0157	13.8238	15.7669	13.8993	15.2074	12.1802	14.4588	15.3147	12.9742	15.3135	4.87609
Sobic.001G066300	8.26355	8.54125	7.6341	6.74072	5.90414	6.45751	6.39492	7.24198	6.77668	8.08098	8.26957	7.36241	8.14545	7.8375	7.82032	7.00449	8.39918	7.43424	8.19162	6.8767	7.34038	8.78224	7.39378	7.65736	8.11514	8.23313	7.75604	7.32534	8.72741	9.71319	10.3782	9.87672	12.5395	9.58062	10.6118	13.3463	6.56769	7.28164	7.81184	5.64785	7.14691	7.2364	7.15657	7.47132	6.76344	7.06061	7.05066	8.26729	11.0336
Sobic.001G066400	2.2417	2.73631	1.31308	2.15558	2.52782	2.99313	2.2473	2.14542	2.65012	2.98394	2.89894	2.91074	2.50131	1.43548	1.77282	2.94412	2.24299	2.25916	2.72999	2.28365	1.70941	2.91835	3.18248	2.51622	2.53058	3.96875	2.09963	3.14023	3.14911	3.21131	4.00258	3.01341	4.3186	3.11806	2.47192	3.28331	2.39663	1.59427	2.16417	2.39719	1.99276	2.08188	2.04563	1.8866	2.65808	2.03849	3.10838	3.56292	1.06525
Sobic.001G066500	20.5587	23.0556	30.4916	21.0618	25.7841	21.8945	21.7605	21.3303	20.0571	22.6725	19.9107	21.5804	29.1515	27.2161	25.6411	22.5574	20.9586	21.7934	25.8766	23.3684	23.3487	22.197	24.9389	28.9671	23.3664	13.8095	16.5186	20.3801	19.9804	17.7747	15.5481	17.6411	15.6059	18.8975	21.2567	9.11033	33.0862	28.0238	30.0682	18.4803	18.9364	18.2629	26.6432	21.1498	20.9815	25.1346	20.1032	21.4114	39.84
Sobic.001G066600	9.81924	20.5163	12.2639	13.1949	11.7368	15.5335	18.0688	11.7993	12.8377	12.6448	11.6531	12.7915	11.0704	11.2414	16.9959	10.1063	9.86703	12.1228	8.81475	11.1618	12.9345	22.0346	6.81017	10.4972	16.8983	23.9048	18.6405	9.52388	14.5231	16.4281	8.56919	5.57191	8.05457	4.98845	3.54785	16.1746	13.5137	13.883	11.1902	9.097	10.0223	15.1648	9.13536	12.1772	17.1186	8.46046	15.1039	14.4603	0.161905
Sobic.001G066700	23.6348	20.9492	19.7367	11.6956	10.5861	10.9867	13.436	13.7398	10.6895	13.9141	15.206	14.8312	21.127	20.2872	16.7491	12.3914	14.5555	12.1575	15.3754	13.7526	11.8567	15.1282	15.055	13.3868	12.5313	21.5949	16.4926	12.1515	11.9571	11.9361	13.9843	13.1638	11.3352	10.7126	11.452	6.49127	18.2377	21.5789	20.9859	10.042	11.8409	12.3215	11.8024	13.1594	14.8561	13.5532	14.2848	12.0205	24.7022
Sobic.001G066800	0.0342391	0	0	0.169506	0	0.121628	0.0390944	0	0	0.0813495	0.0626538	0	0.0524932	0.178204	0.0557314	0	0.0663294	0	0.0564152	0	0	0	0.0628682	0	0.060457	0	0.210856	0	0.0612674	0.259678	0.0582933	0	0.246324	0	0.0540319	0.0317514	0.0525639	0	0.163723	0.0792193	0.0670693	0	0	0	0.121002	0	0	0	0
Sobic.001G066900	5.56386	6.16545	4.77775	4.22579	9.13638	6.62567	3.29621	4.86971	6.74976	7.26191	8.18284	9.00848	3.69836	4.27919	4.46361	6.07683	5.48162	7.94977	7.79959	11.6835	10.5079	8.06303	10.1418	9.06937	1.09939	2.06327	2.04019	2.42671	3.4431	2.82283	2.10329	6.00601	6.65935	6.24083	6.53042	10.3883	5.88026	7.30434	7.97794	7.08936	8.33718	9.39839	9.82674	8.64267	9.84607	11.4597	10.6119	9.14565	1.30263
Sobic.001G067000	3.74831	4.91152	3.89835	3.38215	3.00772	3.09076	3.71231	3.72985	3.36194	4.0996	3.28951	3.76908	3.27495	3.0698	2.98994	3.081	3.80816	3.21988	3.55535	3.24042	3.38124	3.51897	2.90753	3.36982	2.84349	3.33708	4.82707	3.14072	2.77323	2.2971	2.62258	2.6145	2.91667	3.08382	3.78646	3.11166	4.25336	3.15902	3.90933	3.65233	4.02929	3.75435	4.28475	3.44288	3.18582	4.37604	3.71083	3.18912	4.98128
Sobic.001G067100	17.7206	15.4878	18.803	26.8853	27.0417	32.0776	33.7673	34.4873	28.6227	38.593	34.6689	19.2798	15.7104	19.9694	17.9442	29.5687	20.3154	22.5953	16.4071	15.8143	15.1094	13.5621	15.763	10.874	17.6569	9.04774	13.5617	18.223	13.5941	11.2524	13.9938	16.1831	20.6665	13.9458	12.6925	7.66598	14.6309	14.527	19.2132	24.6573	22.6538	26.1246	27.2359	25.7468	19.7912	23.7673	24.0963	19.1581	145.449
Sobic.001G067200	3.4445	3.54894	3.63747	3.61398	4.06161	4.22599	4.00518	3.59522	4.20136	4.44657	5.15471	4.18202	3.94631	4.09549	4.1235	4.6151	4.07982	5.33386	4.30611	4.29716	4.43543	4.19004	5.62467	5.41082	3.17576	3.95676	3.22189	3.4573	3.86218	5.47796	3.5621	5.30053	5.26112	4.63809	4.17256	3.96406	4.16008	3.69555	3.46925	3.65546	4.37011	3.97982	3.0552	4.38546	3.52777	4.15072	4.05909	3.69033	11.9894
Sobic.001G067300	47.034	44.641	44.5706	24.1407	27.5236	25.6227	25.1418	27.1262	27.2823	27.7175	30.7562	29.644	42.0849	40.9006	41.0706	32.661	30.9527	30.2431	31.1166	29.3232	33.204	28.2771	29.3558	26.4408	26.8905	41.2606	39.2193	27.8803	26.508	23.7676	26.053	25.5541	24.9597	25.3679	27.4533	17.1022	47.0444	48.5801	50.42	29.1127	32.3801	27.1332	25.8332	29.0189	26.535	32.6623	27.0361	27.787	31.0302
Sobic.001G067400	3.58321	3.35992	3.64463	2.27586	1.95127	2.03264	2.01313	2.10348	1.80489	2.73714	2.30904	2.4545	4.28699	4.07889	2.70052	2.60426	3.1029	3.04891	3.54391	2.6012	2.58264	2.5599	4.0279	3.74934	2.39636	4.5425	3.84657	3.14137	2.8923	3.70144	3.39604	3.46215	3.39254	2.86049	3.19667	2.16117	3.15354	3.52289	3.55914	2.07146	2.71505	1.90856	2.36902	2.21434	2.29572	2.58328	2.23127	2.51131	5.91559
Sobic.001G067500	0.99714	1.19669	0.905389	0.703588	0.454568	0.53297	0.725073	0.671979	0.158787	0.707024	0.449292	0.385704	0.440034	0.461884	0.399886	1.61471	0.811587	0.271035	0.355748	0.99121	0.630534	0.486821	0.951499	0.514119	0.675682	0.544604	0.952953	1.0334	0.990379	0.678304	1.18994	0.17611	0.433198	0.788776	1.22319	0.314291	0.603594	0.388878	0.456338	0.827798	0.690831	0.547908	0.88294	0.860116	0.3751	0.663396	0.861181	0.497144	3.81617
Sobic.001G067601	5.41014	4.82796	4.42076	3.41692	3.41601	3.30662	3.25342	3.7652	3.29263	4.01555	4.3034	3.6151	3.7273	4.87106	3.74357	3.59103	5.16242	4.14738	5.1444	3.30011	4.46654	3.70597	3.83612	3.66552	4.93845	4.75954	5.34368	3.92293	3.03872	4.73548	4.0572	2.98559	3.92053	3.11288	4.19523	4.15486	5.49502	5.153	4.24702	2.92249	2.76453	4.17322	3.01563	2.73148	3.57973	2.81733	3.62084	4.7533	6.8095
Sobic.001G067700	30.2947	23.1727	27.4171	63.9845	63.947	62.1929	55.8516	52.6345	51.2384	54.4911	58.0069	58.4387	25.4093	25.4595	24.1344	52.9558	42.6176	46.7022	34.6621	44.2139	42.6083	45.2251	39.602	39.2001	43.9542	17.9187	21.1733	47.091	37.5894	40.1458	69.0732	94.6946	80.7027	78.9226	74.0891	37.1963	32.3605	27.0411	30.1157	55.1338	45.495	50.5837	53.466	60.2456	53.4497	55.4801	52.0215	58.3125	2.35249
Sobic.001G067800	4.47486	4.14946	4.71366	3.41019	3.95623	3.25407	3.01114	2.92158	3.85697	3.94846	3.35769	4.5466	4.21338	3.06034	3.62814	3.30929	3.27419	3.50247	3.77448	2.93631	4.49242	3.9143	3.90795	3.8471	1.75433	2.85472	2.77632	1.74419	2.24644	2.11396	1.67301	2.72002	2.64425	2.41734	2.94751	1.75314	4.42524	4.74876	4.84379	4.46803	3.6755	4.0148	5.12287	4.77729	4.85062	4.0171	3.16333	3.84475	5.95201
Sobic.001G067850	8.53591	10.4158	10.9378	15.7835	21.4789	16.575	15.4029	13.1897	19.7463	16.4248	15.9245	15.4484	11.0641	12.0929	12.3981	13.5493	12.0451	14.8061	12.9613	14.1296	13.9364	14.7298	13.8392	16.9679	12.7721	8.75816	9.36022	12.8276	13.3012	16.045	12.7612	17.6859	15.7661	18.7232	16.0561	16.848	10.8285	10.9406	10.0301	13.9167	13.1127	14.681	17.576	15.8197	14.4663	13.6976	13.6868	15.5614	5.30766
Sobic.001G067900	68.1455	61.7682	64.4565	62.6874	54.7625	56.6	58.0382	62.7054	57.3532	58.0575	52.7644	55.5973	66.0508	64.9452	64.1058	61.8738	65.8271	59.6308	67.0935	61.7023	64.4115	61.2927	74.2769	64.3312	58.1145	60.0523	62.1168	59.9457	59.4053	60.3505	54.5794	50.6066	55.7906	54.5491	52.89	31.2287	60.6812	66.3499	66.1128	62.7621	62.4436	62.5777	59.7591	57.4114	61.3086	65.2575	58.278	52.8085	77.708
Sobic.001G068000	0	0	0	0	0	0	0	0	0	0	0	0	0	0	0	0	0	0	0	0	0	0	0	0	0	0.0536827	0	0	0	0	0	0	0	0	0	0	0	0	0	0	0	0	0	0	0	0	0	0	0.0537753
Sobic.001G068066	0	0	0	0	0	0	0	0	0	0	0	0	0	0	0	0	0	0	0	0	0	0	0	0	0	0	0	0	0	0	0	0	0	0	0	0	0	0	0	0	0	0	0	0	0	0	0	0	0
Sobic.001G068132	0	0	0	0	0	0	0	0	0	0	0	0	0	0.026742	0	0	0	0	0	0	0	0	0.0584832	0	0.0415119	0	0	0	0	0	0	0	0	0	0.0174573	0	0	0	0	0	0.0205226	0	0	0	0	0	0	0	0.0407612
Sobic.001G068200	0	0	0	0	0	0	0	0	0	0	0	0	0	0	0	0	0	0	0	0	0	0	0	0	0	0	0	0	0	0	0	0	0	0	0	0	0	0	0	0	0	0	0	0	0	0	0	0	0
Sobic.001G068301	23.4616	18.0506	25.2721	48.3549	50.0138	52.261	51.5577	46.9705	47.8645	49.6093	59.0827	44.6287	49.8102	52.0961	46.6207	50.5265	47.2607	59.6309	48.4696	52.069	47.3618	43.4155	47.4513	49.8705	39.3709	28.7324	22.3072	38.572	37.456	49.8126	27.9166	32.8237	27.2365	31.3577	26.6303	17.9928	16.5776	19.3913	15.5509	44.6109	47.7082	51.6922	44.9157	49.373	45.3326	41.5099	45.8409	45.1854	1.62686
Sobic.001G068400	0.515441	0.113378	0.348215	1.90286	2.06883	2.37017	2.46915	1.93587	2.28608	1.96998	2.52772	2.60273	1.64876	0.800898	1.31223	1.32228	1.42664	2.13644	1.54683	1.52493	1.72349	1.20543	1.16978	1.41154	0.507755	0.276344	0.137877	0.331532	1.13506	1.37203	0.249263	0.118177	0.154275	0.151922	0.15488	0.0543953	0.149839	0.118471	0.0712976	2.39757	1.83441	1.55003	2.54275	2.15092	2.45948	1.67475	1.75993	1.57074	0.132946
Sobic.001G068500	1.5668	1.30748	1.07253	0.906737	0.588329	1.25305	2.61799	1.36613	0.817355	1.53329	0.993211	2.01321	0.830289	0.948372	0.568557	0.938199	1.69962	0.547912	0.896546	1.14824	1.6996	1.43373	0.68279	2.2313	3.37157	1.66242	2.19596	1.21578	2.49106	2.02172	0.904609	0.90391	0	0	0	3.25017	1.10056	1.38314	0.86025	1.66739	1.41562	0.50778	0.282259	1.65297	0.616766	0.488213	1.09768	1.56477	0.385655
Sobic.001G068600	8.26177	9.42958	7.13281	99.1418	97.3406	113.949	127.8	125.966	97.4498	108.74	92.8232	121.306	20.3823	15.2833	15.6732	46.5683	49.8034	69.4073	56.0957	57.3971	56.6438	97.7005	56.9845	79.2188	71.7574	2.3672	4.84276	60.668	57.7267	44.3179	133.354	102.822	94.4543	63.8441	51.0984	113.933	8.47095	3.87033	4.62885	96.0551	55.6303	93.0955	109.506	108.958	152.792	121.086	110.813	158.022	0
Sobic.001G068700	32.7309	30.5423	28.9026	29.5482	25.725	30.3881	26.2748	29.9306	29.1346	31.0276	27.1012	27.8263	28.7717	32.3594	32.9114	30.6013	31.0504	27.8681	31.3334	29.007	30.8049	27.5881	30.3844	27.1781	21.0537	22.6095	25.6089	24.2531	19.7142	20.2227	17.9462	18.9538	23.949	23.8201	21.5367	18.0737	29.8139	26.9736	27.5913	33.9091	27.7298	29.3401	28.9457	29.9178	29.1956	30.1356	28.6011	30.566	61.6347
Sobic.001G068800	0.0871411	0	0	0	0.851246	0.103802	0	0.138998	0	0.203981	0.3173	0.117612	0	0	0.142549	0.152812	0	0.537313	0.143051	0	0.144202	0	0	0	0.155118	0	0	0.150268	0	0.269627	0.446646	0	0	0.191033	0	0.123534	0.138658	0.278274	0.13946	0	0	0.124065	0.132745	0.162124	0.316384	0	0.17946	0.247518	0
Sobic.001G068901	0	61.4984	76.2669	56.8156	77.0799	30.8571	17.5769	34.5719	31.2661	34.2442	22.4424	17.2209	10.8897	35.843	18.6622	54.613	33.4272	10.0946	0	11.9576	11.4092	21.6067	0	0	41.5798	31.2002	22.0754	8.54025	11.8264	25.1752	31.5508	30.7475	0	0	8.84877	4.98866	46.604	19.2094	19.1033	36.8989	35.5034	26.6821	45.99	19.6704	27.1615	39.6976	26.3921	18.317	42.1441
Sobic.001G069000	32.9331	41.2837	32.3909	46.7461	42.5213	46.7419	40.8448	39.4439	43.8032	40.7085	46.0055	40.8556	32.3877	36.4397	35.5029	39.7503	36.3856	39.0209	30.9529	40.1071	37.0931	38.3891	30.1124	32.1819	64.6931	55.8492	47.8042	59.6541	61.6089	65.0415	65.5028	67.1604	69.0411	62.1713	60.8615	98.4016	34.5395	36.5549	35.1369	44.1171	41.9508	44.6727	38.0992	42.4748	40.2493	38.4217	50.257	45.5234	0.645826
Sobic.001G069100	0	0	0	0	0	0	0	0	0	0	0	0	0	0	0	0	0	0	0	0	0	0	0	0	0	0	0	0	0	0	0	0	0	0	0	0	0	0	0	0	0	0	0	0	0	0	0	0	0
Sobic.001G069200	7.81998	10.9163	7.73044	6.14926	4.61987	6.82849	6.43096	5.98162	8.08835	7.96441	8.82954	8.32561	6.12433	6.11666	8.50762	5.94871	6.76382	8.14164	7.86239	8.94251	7.08295	7.99475	8.31321	8.82581	5.67748	10.5918	8.56539	5.77182	4.17456	6.98478	8.08512	7.5635	7.54349	5.34425	7.47971	9.7956	7.80504	9.09477	7.4428	6.62939	6.20908	6.06058	6.20567	6.86045	6.43945	7.20558	8.61207	7.9404	10.8395
Sobic.001G069300	1.4168	1.50803	1.52191	0.354389	0.390777	0.229178	0.334704	0.377408	0.482872	0.440301	0.257922	0.379497	0.937385	0.783164	1.15561	0.46671	0.659561	0.343813	0.468401	0.415339	0.54654	0.243536	0.543636	0.489049	0.636957	1.6217	1.68156	0.527582	0.537871	0.632941	0.589433	0.616311	0.759081	0.785834	0.879954	0.487608	1.84472	1.80971	1.65661	0.458031	0.487703	0.219152	0.621901	0.353187	0.361706	0.482448	0.261657	0.364668	0.824175
Sobic.001G069400	5.14488	6.09888	4.58678	2.4284	2.39777	3.81682	2.90713	2.78615	2.73037	3.07782	3.36458	2.77048	4.96588	3.82628	4.7447	3.59997	3.64924	2.78004	3.44452	2.78621	2.55758	3.39326	3.11211	2.90336	4.51991	5.12961	4.99981	3.67506	4.34837	2.97502	3.45492	2.51968	3.17859	2.61045	4.01618	4.33825	4.346	3.74822	4.83349	2.53037	4.20863	3.28944	3.43856	2.68894	3.59171	3.26029	3.13068	2.79634	5.38199
Sobic.001G069500	25.393	27.2618	30.9154	18.1988	20.1455	17.7417	16.3798	17.5514	20.2759	15.3534	14.4579	18.0672	15.9532	19.8227	20.3393	17.1285	17.2201	17.7265	13.428	17.7247	18.1583	13.3816	9.56841	10.5983	20.2418	25.968	24.9141	19.335	20.475	13.9378	15.7342	14.8788	13.0545	14.0615	16.391	7.88806	34.3235	26.7926	27.9374	22.3368	18.6054	19.3941	18.4293	18.0132	17.8636	16.9369	15.3904	16.0277	2.27414
Sobic.001G069600	12.7415	14.2559	13.3444	7.39096	7.18081	8.19707	7.3597	7.38318	7.08976	8.40317	6.75078	8.57875	11.5797	11.0549	10.968	8.9674	10.5755	8.23525	9.99946	10.1877	9.20044	9.29945	9.43731	8.70276	9.48503	11.1094	12.3193	10.0316	10.0182	9.01627	7.46468	6.7163	7.64889	7.85946	9.06914	6.99112	13.215	11.4183	12.0661	7.99908	8.82902	7.75611	7.84416	6.86417	7.74099	9.24824	6.39717	8.22311	9.61318
Sobic.001G069700	65.759	61.7948	66.6833	70.1237	73.4594	66.0831	60.3041	70.0069	73.584	59.9631	46.6414	69.1031	60.3641	67.2688	74.9103	78.0721	85.6871	70.7631	65.3092	72.229	75.7602	68.1093	63.1318	64.8333	74.4314	64.1405	70.3515	81.5224	82.5933	46.6786	49.1248	44.3201	50.8592	56.2725	67.3422	53.3059	61.9903	66.9262	60.9299	86.8552	75.088	84.3409	80.3127	61.5879	62.3432	66.0803	65.4	65.8819	25.2778
Sobic.001G069800	74.0273	76.734	73.2922	83.8999	80.8126	75.9199	78.5744	76.9434	80.3813	77.7938	73.8608	83.6074	74.4456	75.435	78.8281	81.3429	83.9278	86.1198	83.3488	82.6017	84.8743	84.9977	88.3149	98.4472	84.1427	74.3416	73.1821	83.236	88.8008	76.9663	71.6671	63.4633	75.746	69.7972	71.7202	87.3834	76.7843	79.3192	78.9274	85.4735	85.1583	89.0416	81.4672	78.2196	73.4302	79.6457	74.1429	66.7981	119.192
Sobic.001G069900	25.8502	22.0318	25.459	12.7492	16.3927	14.4746	14.2955	16.7179	13.6431	16.8764	16.0875	16.3366	26.6975	19.7664	21.0543	16.5796	17.291	14.1914	21.8787	15.6993	18.0248	16.0227	18.0687	16.2349	18.9387	18.5245	21.937	20.7987	19.0348	14.0639	15.0456	12.8758	14.4502	16.881	18.6619	9.02968	23.7859	18.7819	22.6482	16.0976	16.2392	13.8837	19.0452	15.5913	15.5322	16.7766	13.5635	15.1277	24.7697
Sobic.001G070000	141.326	134.125	111.934	613.401	476.248	657.008	610.171	553.792	567.45	574.432	728.114	522.255	246.979	228.35	213.797	538.783	519.67	511.181	442.883	453.647	401.978	507.221	551.466	574.594	340.625	109.477	103.745	356.238	394.774	496.733	544.088	556.566	577.123	507.28	461.683	854.9	95.4697	108.93	108.16	506.917	528.241	528.36	453.463	507.769	455.531	458.713	553.975	505.611	171.621
Sobic.001G070100	0	0	0	0	0	0	0	0	0	0.0540541	0	0	0.0656318	0	0	0	0	0	0.0679471	0	0	0.0936423	0	0	0	0	0	0	0	0	0.0701191	0	0.0893931	0	0	0	0	0	0.0598341	0	0	0	0	0	0.0681001	0	0	0	1.60646
Sobic.001G070200	14.2798	17.5975	15.6964	10.9629	15.5015	12.2562	8.30602	13.2749	9.41819	14.5519	7.92527	13.3583	12.6792	13.5473	15.1196	20.3477	24.282	10.333	18.9884	16.2951	15.6571	17.8219	12.029	15.5626	19.2689	14.1848	27.8622	17.1567	20.6999	9.67669	13.2559	11.3728	10.9773	13.6133	14.8685	8.91323	14.1579	8.4776	9.36079	12.8303	18.4617	13.7403	14.246	13.358	15.8168	17.1742	14.2774	19.4088	10.8472
Sobic.001G070300	1.98201	2.48564	1.42969	2.46531	2.06297	2.12833	1.58379	1.57565	1.05635	2.36642	1.0501	1.50961	1.85564	1.92631	2.2324	3.18376	2.95662	1.71825	2.15201	1.93568	2.23579	2.17113	2.01992	1.12481	2.48349	1.08263	4.86073	1.63011	2.68404	2.02245	1.4389	1.26958	1.27514	2.24865	1.61087	0.835666	2.48412	1.53011	1.14681	1.68971	2.2259	1.78598	2.94735	1.77677	3.66444	2.00717	1.7617	2.21559	2.7548
Sobic.001G070401	0.0563221	0.11258	0	0.145095	0	0.0701528	0	0	0	0	0	0	0	0	0.183641	0	0	0	0.183647	0	0	0	0.102729	0.427541	0.198791	0	0	0	0	0	0	0	0	0	0.0879288	0	0.0838387	0	0	0	0.10965	0	0	0	0	0	0	0	1.47285
Sobic.001G070500	2076.58	2792.89	2122.56	3437.54	2795.07	3165.82	3236.39	2769.94	3450.1	3040.32	2910.85	2876.37	2389.76	2600.96	2684.76	2602.37	2479.93	2901.53	2014.67	2920.87	2661.34	3096.46	1897.07	2204.03	2647.7	2552.73	2197.26	2392	2722.76	2736.81	2345.14	1703.25	2086.57	1658.48	1488.81	2902.91	2163.41	2028.71	1774.37	2525.93	2609.68	3119.84	2681.63	2696.94	2549.13	2330.98	3176.18	2954.37	5.88549
Sobic.001G070600	7.77656	8.14331	8.90912	12.3193	14.8773	12.6281	11.9119	12.0632	12.8233	12.2985	12.9391	12.7935	10.9796	11.0223	11.2057	11.9289	12.0892	12.3613	11.4237	11.9845	12.5193	12.904	11.9337	11.934	9.78006	9.63855	10.3128	10.2965	10.1379	10.7648	9.74498	12.0275	10.5576	11.764	10.7663	6.75678	8.13921	8.37699	8.14898	11.9305	11.616	11.6658	12.7518	12.4736	12.5174	12.3307	11.2753	12.0358	8.51913
Sobic.001G070700	16.605	14.0465	15.5638	6.67427	6.60681	7.08403	6.64519	7.86291	7.21947	8.75423	7.23768	7.91066	12.9201	13.9291	13.524	9.37615	10.2888	8.46378	11.5516	9.08457	8.97798	9.03562	11.3974	9.92101	9.20794	16.1582	16.2823	11.4966	9.68861	10.7839	10.2324	8.68016	9.67459	9.22971	10.618	4.6961	16.8331	17.1391	17.3821	8.59118	9.79917	6.91772	7.1998	8.79882	8.1298	8.74218	7.38716	7.70546	15.7354
Sobic.001G070800	28.5684	24.1072	24.0025	22.0488	17.8887	18.2822	18.5891	22.0851	19.7645	22.3535	15.727	22.582	21.8487	23.8822	23.3251	21.793	24.0722	21.4437	25.6893	22.5439	21.1389	21.7032	24.2774	20.9375	21.4669	26.0753	26.6447	23.5675	23.433	18.9566	23.5675	20.3054	21.7699	20.5096	23.4124	8.54275	23.7496	27.1047	28.9833	23.5717	24.5145	23.2347	23.5548	20.27	24.6499	23.8155	18.6767	19.7923	37.641
Sobic.001G070900	1.44903	1.33959	1.50772	0.968546	1.43418	1.3604	0.561422	1.53959	0.829701	1.51349	0.392766	1.10145	1.54642	0.968448	1.69717	1.58918	1.95306	0.938457	1.90922	1.15016	1.50604	1.82403	1.19658	0.665498	1.3773	0.983003	2.56458	1.35664	1.22786	0.592672	1.07071	0.849928	1.54465	1.74781	1.17589	0.371886	1.30957	0.918427	0.988646	1.48425	1.42249	0.974332	1.82538	1.20966	1.55508	1.89416	0.622148	1.93458	1.62306
Sobic.001G071000	0.918642	0.256305	0.765899	0.379499	0.50435	0.266228	0.313008	0.550587	0.332974	0.420315	0.640923	0.154492	0.6653	0.766065	0.528133	0.373003	0.296064	0.624163	1.01077	0.368084	0.557622	0.445816	0.754361	1.14296	0.200363	0.306836	0.360114	0.3868	0.184786	0.353941	0.366617	0.0970682	0.26984	0.227798	0.106581	0.331709	0.84364	0.656006	0.861092	0.382465	0.430741	0.350127	0.339573	0.263183	0.75322	0.604696	0.378298	0.582679	4.4512
Sobic.001G071100	19.3256	7.36892	10.5565	10.0444	6.18648	17.1063	14.2002	12.3313	10.6218	14.1335	26.6152	16.2709	44.2348	10.6072	5.15209	8.86196	8.95998	9.35129	48.2317	5.18101	5.5408	6.37748	45.5855	18.414	4.70178	8.54858	8.09582	5.33068	4.60496	6.54154	5.42942	4.61322	5.688	4.84355	4.3097	4.70385	6.19847	5.73275	5.35938	4.59214	6.15092	6.50475	8.86728	7.36306	4.56703	5.45909	7.33117	5.2415	11.4761
Sobic.001G071200	3.58595	3.02625	1.8722	1.79456	0.775337	2.08866	2.34553	1.11857	1.12849	1.85184	3.99253	1.52883	2.63227	2.24624	2.4026	0.870404	1.14463	1.06138	1.43543	1.66559	2.18237	0.984957	1.80919	1.31296	1.17474	3.90395	5.56598	1.14942	1.0625	1.04792	0.800744	0.316109	0.632017	1.07535	0.928223	0.479824	3.46035	2.42931	3.96781	0.913234	0.170079	0.653959	1.18015	1.34578	1.08805	0.571432	0.956229	0.341581	0
Sobic.001G071250	0.0993107	0.0974115	0.141683	0	0.0820169	0.0625783	0.0274932	0	0	0	0.0916446	0.0343729	0.49053	0.0622797	0.0410368	0.0428013	0.0478892	0.0382459	0.280014	0	0.0419253	0.0521518	0.179272	0.121786	0.0449055	0.0942729	0.191551	0.0415665	0.0931253	0.0769692	0.2958	0.298038	0.142345	0.053015	0.0388944	0.154834	0.0754643	0.039047	0.0369438	0	0.0944819	0.0712689	0.038205	0	0.0414911	0.0663188	0	0.0723772	0
Sobic.001G071300	0.272415	0.659883	0.48214	0.0666785	0.178066	0.162335	0.242111	0.249567	0.315435	0.227392	0.552492	0.337127	1.79961	0.897443	0.536717	0.189437	0.628687	0.292545	0.630329	0.40363	0.313451	0.329565	0.920543	1.19427	0.188977	0.507132	0.699843	0	0.0972288	0.284253	0.80409	0.337984	0.895985	0.539116	0.129078	0.256536	0.128945	0.819292	0.553796	0.371937	0.624618	0.191169	0.0423152	0.348784	0.232824	0.18345	0.168306	0.316173	1.14137
Sobic.001G071400	13.1846	13.5004	14.1357	11.6691	13.0802	13.0675	10.7996	12.6324	12.0062	13.4471	13.1956	13.1725	14.9157	13.1326	14.0636	13.7595	15.0122	13.1021	15.6564	13.3049	14.6142	14.3928	15.6652	16.7705	14.3519	13.5058	15.0556	14.3335	14.4332	15.389	13.5902	15.9534	16.5392	16.492	17.3265	13.5208	14.2792	14.457	15.1981	13.0187	13.755	12.4333	15.2084	12.7301	13.7135	15.0773	12.0523	13.9642	15.6944
Sobic.001G071500	0.00633597	0	0	0	0.0203852	0	0.00684393	0	0	0	0	0	0	0	0	0.0107038	0	0	0	0.0255506	0	0	0	0.0158373	0	0	0	0	0.011578	0.00983596	0	0	0	0	0.0096185	0.0174639	0	0	0.00932122	0	0	0.0171665	0.00966325	0	0	0.00828438	0	0.0182226	0.0127656
Sobic.001G071600	1.05795	1.04283	1.02318	0.289473	0.317908	0.39542	0.413409	0.493568	0.372168	0.472828	0.266391	0.513722	0.645743	0.706739	0.680103	0.438722	0.445998	0.500915	0.599408	0.494336	0.568062	0.422559	0.564312	0.504059	0.343495	0.759775	0.83323	0.451297	0.37299	0.351318	0.32954	0.275886	0.295421	0.379179	0.523917	0.254289	1.1757	0.872567	1.02371	0.458627	0.435498	0.412797	0.624615	0.434239	0.542844	0.691942	0.428123	0.505922	0.445198
Sobic.001G071700	3.03982	3.2599	3.03346	4.83102	4.87938	4.04582	4.60351	3.03938	3.36652	3.41314	2.95631	3.90702	2.29218	3.04291	2.4169	3.0211	3.19918	3.40279	2.50962	2.6817	2.93524	3.66353	2.48241	2.89142	4.52689	3.96156	3.30896	4.07836	4.59571	4.83976	6.17759	5.16191	5.30857	5.65683	5.45806	9.54722	4.16726	3.82161	4.3777	2.94785	2.76333	3.10875	3.26871	2.99303	4.08222	3.1632	3.5119	3.87805	0.262559
Sobic.001G071800	82.7649	87.414	92.2727	96.6784	92.4548	104.657	109.993	101.275	105.679	113.897	127.08	112.766	111.813	113.483	103.816	104.187	93.7774	101.074	95.567	95.7147	102.31	97.13	101.955	109.744	69.8639	60.2828	60.7656	71.8005	71.5211	86.4176	68.9038	82.0029	82.6825	81.0866	79.8911	58.2558	86.3635	82.3335	81.2149	90.6109	84.1517	91.4136	93.0211	100.162	85.967	96.8293	109.302	99.4448	63.5144
Sobic.001G071900	0.300678	0.434508	0.378213	0.312885	0.122039	0.219266	0.197131	0.17891	0.180051	0.227	0.28839	0.289131	0.433448	0.250616	0.215042	0.21156	0.216351	0.285821	0.260677	0.290018	0.260413	0.213945	0.267479	0.396612	0.258001	0.263284	0.397956	0.317345	0.210857	0.368201	0.249182	0.406355	0.431305	0.549105	0.388603	0.575879	0.29075	0.310294	0.485403	0.0867721	0.205841	0.159479	0.221439	0.27601	0.147935	0.2389	0.262321	0.157225	0.246684
Sobic.001G072000	2.042	2.39635	2.67251	1.81857	2.27166	1.72986	1.68819	2.14877	1.74269	2.8641	0.976826	1.38152	1.2605	1.69678	1.98326	2.24494	2.59795	1.16838	2.10109	1.49683	2.26027	1.89073	1.63088	1.24313	1.48001	1.46079	2.52719	1.50969	1.3495	0.809494	1.419	0.898594	1.80508	2.52401	1.73044	0.624656	2.44521	1.50242	2.00978	3.13682	3.17122	2.21921	2.75946	2.571	2.44202	4.07253	1.78736	2.63095	5.67046
Sobic.001G072100	0	0	0	0	0	0	0	0	0	0	0	0	0	0	0	0	0	0	0	0	0	0	0	0	0	0	0	0	0	0	0	0	0	0	0	0	0	0	0	0	0	0	0	0	0	0	0	0	0
Sobic.001G072200	1.50979	1.43477	1.69176	1.65323	1.25106	1.64801	1.1893	1.74221	1.17335	1.37028	1.25978	1.50044	1.77336	1.84548	1.65232	1.61862	1.23764	1.38441	1.4893	2.01815	1.07786	1.64544	1.3604	2.60253	1.03526	1.32442	1.50505	1.61516	1.39371	1.11028	1.07661	0.729077	0.872353	0.957214	0.87196	0.512354	1.98887	1.6558	1.85743	1.83517	2.0325	1.30446	2.55171	1.74837	1.37382	1.37756	1.6526	1.47197	5.47493
Sobic.001G072250	0.417033	0.796895	0.74433	0.819671	0.548743	0.534019	0.754082	0.578617	0.545325	0.322821	0.245717	0.459419	0.147595	0.659701	0.909227	0.500937	0.571784	0.487286	0.418646	0.474706	0.318834	0.486234	0.345524	0.646926	0.758375	0.426079	0.502965	0.325971	0.668234	0.297875	0.273689	0.157327	0.253091	0.20632	0.203346	0.288669	0.77761	0.203763	0.583765	0.573041	0.247371	0.931923	0.661526	0.638481	0.75821	0.483152	0.137021	0.244116	0.0637618
Sobic.001G072300	12.6461	7.14074	9.82212	6.04569	3.1786	9.10231	8.31943	6.93492	5.37134	7.37486	13.1137	7.54121	9.51298	8.72974	7.52518	6.6751	6.95526	6.48083	8.32311	6.49257	6.38368	6.75339	7.8023	7.53931	5.55745	9.93613	7.65668	6.00002	5.58757	8.951	5.58229	3.88785	5.16904	5.73272	6.17894	6.1772	7.98885	6.66766	6.29823	4.68444	5.50962	4.47841	5.97612	5.21521	5.31867	4.78677	6.48808	5.10831	1.36914
Sobic.001G072400	0.110696	0.0461801	0.162471	0	0	0.0285175	0.0508383	0.0342701	0.0546331	0.0279893	0.0858128	0.0319746	0.102019	0.113418	0.112136	0	0.135194	0.0340135	0.0364403	0.0469659	0.0374341	0.0490029	0.0398429	0.16695	0.164401	0.126936	0.087455	0.0768777	0	0.0722528	0.114273	0.10965	0.0434808	0.0472131	0.070953	0.0918806	0.0684574	0.070928	0.101151	0.0499994	0	0	0	0	0.0385812	0.0606545	0.0483395	0.0679213	0
Sobic.001G072500	7.51985	8.38822	9.11073	5.55251	6.38663	5.95974	5.98823	6.53317	6.49684	6.91795	7.16108	6.58485	10.3661	9.80789	9.9272	7.03867	6.76456	7.47659	8.45833	7.73297	8.74339	7.35561	8.55513	9.19821	6.47696	7.55331	7.72731	6.26698	7.14541	8.03615	5.51639	5.73159	5.74654	6.11519	6.1624	3.6619	10.303	9.51481	10.5052	5.68922	5.82186	5.59795	6.99904	7.3606	6.86785	6.81137	6.13073	6.58335	10.9533
Sobic.001G072550	0.116829	0.112281	0.352688	0.14755	0	0.142033	0.202461	0	0	0.142666	0	0	0.180155	0	0.0963305	0.206603	0.115116	0.0888869	0	0	0.289888	0	0	0	0	0.115178	0	0	0.1069	0.091367	0	0	0.108439	0.127162	0	0	0.267186	0.0932531	0.0932707	0	0	0	0.0917136	0.110132	0	0.0784636	0.245113	0	0.12577
Sobic.001G072600	6.47358	5.55559	6.48941	6.68973	7.30447	6.0984	7.07809	6.97328	7.09476	6.63397	6.49825	7.83853	5.8664	4.87339	5.42165	6.80622	5.60614	6.74249	7.36293	6.8203	6.90991	7.0392	9.62154	8.58146	6.22893	5.59168	5.47094	7.12564	6.26564	7.99595	6.03628	6.22755	6.82748	6.2244	6.10826	4.48031	7.25907	6.84291	7.60942	6.04455	6.05042	7.15647	6.91155	7.92895	7.49838	8.04015	6.16834	5.63647	25.8345
Sobic.001G072700	32.1034	27.8275	27.8422	18.4283	15.6751	19.4634	22.2551	21.3872	19.6947	22.4451	27.7315	21.7679	33.5976	32.4519	30.8357	19.2524	19.6604	19.8887	25.5872	22.8048	23.5664	19.5906	22.3933	22.7636	21.2408	28.0059	25.002	21.3902	23.7133	28.6108	17.0973	19.0164	18.0214	18.2607	17.3692	18.48	27.4513	27.5653	25.0473	16.2456	17.3159	17.7824	19.199	20.629	18.5164	19.3528	21.2636	19.7417	11.2747
Sobic.001G072800	21.7246	21.7215	20.619	11.844	10.1399	13.2286	13.4834	12.5905	12.6182	12.9166	16.9702	13.7438	20.316	19.5941	19.0444	11.7551	14.2937	12.9561	15.9062	13.7796	14.7991	15.124	16.1067	18.6956	15.17	25.0671	19.6181	13.3991	17.0833	19.2891	14.7351	13.6685	13.507	9.79505	12.8238	19.2315	19.1396	23.6781	20.9877	10.7305	12.103	11.1969	11.2864	12.5674	13.2913	12.9916	14.1116	12.6048	18.441
Sobic.001G072900	1.60154	1.58306	1.64149	0.340009	0.575947	0.298232	0.241719	0.377595	0.286028	0.514674	0.322024	0.279648	0.956074	0.723576	0.755356	0.320779	0.408795	0.314718	0.397917	0.387656	0.365952	0.414694	0.303922	0.313045	0.562862	1.54615	1.79979	0.558598	0.661516	0.42541	0.757705	0.705132	0.576985	0.754793	0.789489	0.521317	1.8511	1.56775	1.49267	0.377981	0.488637	0.304951	0.373478	0.275122	0.279401	0.459672	0.291411	0.425803	1.09105
Sobic.001G073000	18.5066	16.9526	15.8674	15.3731	13.0404	14.5108	10.8096	12.1711	12.1781	14.3559	14.7757	13.7294	17.05	14.725	14.1814	14.9922	16.1258	13.0084	16.3135	13.3282	13.5723	15.301	15.8116	15.0128	14.6056	16.4681	16.8943	16.662	16.2228	14.3919	16.7406	18.6747	17.3234	16.6407	15.8127	20.8313	14.1482	14.9427	13.4238	14.7139	11.0801	15.1604	12.2085	12.5879	12.7327	12.8951	11.335	12.5649	13.1404
Sobic.001G073150	13.7631	12.8154	13.4624	11.6241	13.9045	11.3739	12.228	12.7502	12.3666	12.3522	11.9352	14.3877	12.5666	11.607	12.6118	13.0999	12.9113	12.2756	13.4691	12.5469	13.0832	13.0072	14.497	14.0565	12.4573	13.1318	13.2302	13.6431	12.3798	12.7524	11.6682	13.5441	13.2821	13.11	14.1486	10.5823	13.8748	13.689	14.8209	12.6697	11.6434	12.3634	13.5534	12.9212	13.2262	14.4112	11.2529	11.829	14.1824
Sobic.001G073300	1.42743	1.14168	0.977008	11.6153	11.602	12.9025	12.1757	10.1568	9.42259	8.17447	14.6108	9.37383	1.60405	1.2219	1.29092	9.92653	8.18188	10.8142	5.81419	6.24272	5.28928	9.18523	10.7118	9.35064	12.04	0.956738	0.697504	12.4897	11.7599	14.7506	27.1635	29.9541	27.1404	32.7287	32.4384	18.426	1.64195	1.93889	1.67252	9.46427	7.79197	8.94999	7.62283	10.4947	9.12198	7.08784	10.7664	9.09996	0.0793436
Sobic.001G073400	15.3943	19.0578	17.3457	15.9144	17.7312	14.6946	15.9052	14.9515	16.3247	13.8482	13.2017	15.2288	12.5986	13.8654	17.0745	14.518	14.3838	15.5465	10.4254	15.2951	15.3012	11.8529	8.02813	9.41302	12.5505	15.7929	16.6303	12.8809	17.333	9.39774	11.0732	9.69389	10.3133	8.91346	10.2877	9.46982	17.4867	16.4864	17.4488	17.8011	15.6338	17.0699	14.6672	14.5736	15.5555	15.8348	16.1271	14.7477	0.397365
Sobic.001G073500	21.4281	22.3081	22.9902	49.8217	57.9481	48.9116	47.4039	45.1972	50.1661	44.6243	48.3358	44.5327	32.6199	34.3735	34.4323	49.4687	46.7323	52.0996	39.5324	48.0729	50.9607	48.2623	43.3348	45.2674	38.1095	26.6583	24.4568	40.4547	41.0804	47.9438	40.4579	47.5593	43.6044	42.3787	39.4491	22.2297	24.0435	27.4782	26.8709	51.3377	46.6055	54.0521	46.2483	52.3999	48.237	40.7762	45.8572	47.6378	6.87781
Sobic.001G073550	0.495217	0.28266	0.61723	1.08102	0.793586	1.22113	1.03699	0.396603	0.724022	0.715388	0.337775	0.777602	0.593976	0.423979	0.940512	0.574712	0.686005	0.826216	0.881207	0.680895	0.929181	1.16273	0.899848	0.799505	0.9159	0.802574	0.103077	0.552111	0.337367	1.06368	0.830018	0.263968	0.500472	0.337533	0.867851	1.29292	0.482726	0.173025	1.17323	0.599729	0.858523	1.13977	0.473859	0.394584	0.882039	0.728097	0.864909	0.728981	0.284602
Sobic.001G073600	83.2743	79.7669	92.8971	81.6595	79.1376	75.9031	72.916	84.2948	75.7481	83.452	65.1819	81.7507	74.5876	82.0392	76.9571	82.6833	88.0165	69.9114	82.1298	75.2544	76.7141	73.1396	80.6199	67.0479	72.5185	76.8457	83.3496	76.185	75.1912	60.0046	67.6493	69.8248	67.0106	68.0045	76.2618	28.1286	78.2527	75.5755	84.5943	87.4321	88.3549	81.2467	82.4359	78.6694	81.6275	85.9091	74.5425	76.0938	96.8607
Sobic.001G073700	51.9235	40.4157	46.9663	44.6142	39.6911	39.5275	41.03	45.0711	34.8454	55.3461	51.5232	42.4658	54.862	51.2872	46.549	61.4033	60.3385	42.6312	63.3991	48.4406	53.0209	48.4627	67.1123	53.0043	60.1446	40.3728	62.6642	62.5164	59.6323	44.8197	49.948	49.1089	60.2556	60.8217	59.1561	53.2109	42.2615	32.7487	32.0221	51.8195	54.139	45.3226	51.3111	43.0784	44.038	49.6341	36.2369	42.0932	53.1056
Sobic.001G073800	0.159375	0.54847	0.156396	1.17235	1.47954	1.41529	1.45548	1.16521	0.970995	1.51408	1.50205	1.29098	0.268402	0.408333	0.369811	0.953997	1.21822	1.09327	0.695183	0.672885	0.812483	1.31321	1.23922	1.86975	0.954272	0.170245	0.576147	0.271894	0.564599	1.23348	1.36917	1.1268	1.29189	0.804629	0.611417	1.5255	0.243965	0.33342	0.307595	0.933592	0.648441	1.28389	0.894403	0.951518	1.05852	1.23778	1.49604	1.47259	0.0385533
Sobic.001G073900	14.0426	12.7271	13.5043	18.2544	20.027	19.9978	20.0625	18.1894	19.6888	19.8322	24.7702	19.9028	15.4016	14	14.6161	18.8298	19.5589	21.0242	16.8115	17.8747	18.5538	20.3805	18.3151	20.0997	18.766	16.8779	14.7078	19.2639	18.6974	22.6704	23.8375	26.6626	25.9157	25.7408	24.2199	30.6471	14.6703	16.3704	15.5988	17.7808	18.5767	18.3501	18.3169	19.8244	19.6624	17.7355	18.3599	18.9877	7.75418
Sobic.001G074000	36.2923	34.3914	39.1516	32.7231	33.7664	30.1132	26.7879	32.9174	28.8609	29.3028	18.4452	34.9337	36.0825	31.9915	39.4367	33.6702	42.3734	34.3001	41.1999	34.569	39.5096	40.7711	34.5636	39.1821	36.2673	35.6503	42.4982	37.1749	38.4213	24.9709	28.9836	22.2186	21.1258	22.9763	30.0547	19.8385	38.878	43.8752	41.0698	38.1065	38.0865	33.5778	40.9431	29.7744	37.5384	34.4352	30.694	31.7215	5.52128
Sobic.001G074100	9.14337	10.935	10.8026	12.2518	15.2262	12.303	9.83353	11.8516	12.8883	11.6192	8.28777	12.8145	9.16199	9.34586	12.1639	12.6872	14.5209	11.7499	12.3795	12.8545	12.7121	12.6379	10.4101	12.5634	13.1687	10.8177	12.1547	14	14.8434	9.11003	10.2462	9.70031	10.1812	10.5598	14.0073	11.348	11.4275	12.7257	11.624	13.5167	13.3922	12.5291	14.9315	11.2622	12.6489	12.7034	10.8756	12.3158	2.64738
Sobic.001G074200	6.67387	5.89649	5.51667	3.9509	5.04946	3.73278	4.11847	4.49608	4.40463	4.76624	5.30298	5.16915	10.2077	8.05744	8.16619	5.56464	7.24233	5.6836	10.4178	5.89885	6.28694	6.48723	11.3415	9.82393	4.86736	5.63755	5.36899	5.0491	4.58215	7.16068	7.01118	5.67373	5.36691	4.6542	4.72318	3.85601	5.07983	8.40828	9.10877	5.25958	6.8681	4.61879	4.18716	5.05682	4.54637	4.48209	3.82264	4.08967	12.9993
Sobic.001G074300	85.4842	60.2525	73.3914	57.6145	75.0533	52.5133	61.7019	62.1168	71.1428	63.6709	71.7079	60.2398	81.1203	96.3931	78.8157	71.4932	71.3729	75.5352	58.3596	73.1443	61.1775	74.722	82.0313	84.277	58.8974	54.9706	77.9132	95.7132	94.268	50.9211	75.4454	76.9113	57.2203	69.1078	81.2365	88.9314	72.8903	43.8791	66.5997	97.9623	63.7171	60.8283	71.6026	54.4571	51.637	63.6837	51.1638	54.5691	72.8104
Sobic.001G074400	8.2695	10.467	7.75457	15.2398	13.8765	15.1645	14.358	14.1185	15.9826	14.201	10.3316	13.128	9.12396	10.5751	11.029	13.2813	15.5316	14.3124	11.5869	14.1916	12.6107	16.5987	11.7433	11.5439	18.9878	14.3146	12.7565	15.1555	20.2466	15.0534	12.7667	10.2526	12.9587	11.3245	11.5995	21.4584	7.32888	8.18861	8.04733	14.3658	16.2877	16.1755	11.6184	12.1222	13.268	11.6901	11.4134	13.3875	7.83032
Sobic.001G074500	0	0	0	0	0	0.143312	0.248075	0.167851	0	0	0	0.162232	0	0.585012	0	0	0	0.171349	0	0	0	0.238214	0	0	0	0.630473	0	0.373264	0	0	0.189712	0	0	0	0	0	0.328963	0.175232	0	0.253341	0.219641	0.163855	0	0	0	0	0	0.168895	0.220104
Sobic.001G074601	0	0	0.0730532	0.264324	0.489776	0.253587	0.109491	0.152205	0.233808	0.0632311	0.475945	0.291601	0.318707	0.130747	0.0832811	0.0862985	0.193737	0.0781886	0.255516	0.220197	0	0.310812	0.592244	0.130669	0.530853	0.188619	0.49277	0.335695	0.184591	0.448875	0.0828956	0.239483	0.294228	0.110826	0.0780666	0.245457	0.153975	0.0796605	0.304987	0.22367	0.0949303	0.436711	0.0818827	0.178225	0.424915	0.352328	0.41774	0.0720359	0.308254
Sobic.001G074700	205.922	266.002	212.05	219.379	207.116	212.127	206.793	218.768	213.797	232.059	210.759	228.801	208.713	218.715	204.171	204.912	234.33	196.987	219.58	212.599	196.641	228.806	210.902	234.505	193.952	192.295	216.449	207.671	212.772	176.05	205.868	175.589	195.896	174.341	190.718	210.984	171.461	190.024	194.191	214.036	234.639	221.253	199.424	223.811	208.331	211.046	219.684	205.273	298.422
Sobic.001G074800	0.16569	0.395747	0.204206	0	0.0748976	0.0557052	0	0.0709959	0.0535357	0.166106	0.25246	0.0318485	0.216142	0.0592315	0.18993	0.11962	0.0886258	0.0722937	0.307325	0.0493292	0.0383794	0.186216	0.611588	0.507707	0.0807357	0.131661	0.137794	0.0772355	0	0.275388	0.115488	0.168896	0.0856415	0.0511547	0	0.0802469	0.0722919	0.513382	0.179414	0	0.0877665	0.0326765	0	0.0836502	0.118318	0.125427	0	0.0328594	0.577701
Sobic.001G074900	0.12355	0.113204	0.0608163	0	0.132867	0.0483493	0	0	0	0.0486236	0	0.027979	0.280915	0.0532131	0.0661406	0	0.118427	0.0618568	0.235779	0.0867004	0.0336325	0.040993	0.18961	0.448519	0.0708171	0.0393193	0.0419997	0.0700206	0.108943	0.246164	0.240192	0.0506596	0.257339	0	0.161853	0.110893	0	0.225399	0	0.0950995	0.239872	0	0	0.0768689	0.0362856	0.0273072	0.0413373	0.0587008	0.175366
Sobic.001G075000	11.4318	9.57242	7.05473	5.90999	7.27735	8.07077	7.50833	6.8197	8.71124	10.8198	15.0121	10.2112	20.2854	16.0068	15.5258	13.6327	17.023	15.4825	17.8227	12.9009	12.1616	14.8294	19.8208	19.3138	11.2187	16.7058	12.3643	10.5709	11.3166	14.1298	22.2111	17.6387	16.2104	10.5313	10.7389	10.5205	8.78233	15.2555	13.6801	9.41804	19.843	8.03478	5.9366	10.8226	7.84714	10.0263	7.97454	9.55623	13.3636
Sobic.001G075101	1.96442	2.58829	1.65835	1.35022	1.50797	1.25113	1.91096	1.5388	1.48911	1.59478	1.45551	1.28274	1.66004	3.57351	2.59157	1.5623	1.51539	2.038	2.34554	2.09364	1.70006	1.56965	2.87334	1.58784	1.0492	0.865468	1.70614	1.77405	0.918308	1.12832	0.607069	0.86752	1.38368	1.00397	1.21844	0.892903	2.10876	1.7347	2.28202	1.36871	1.87132	1.74978	1.85935	1.74412	1.38865	2.52218	1.70034	1.84759	0.114417
Sobic.001G075200	0	0	0	0	0	0	0	0	0	0	0	0	0	0	0	0	0	0	0	0	0	0	0	0	0	0	0	0	0	0	0	0	0	0	0	0	0	0	0	0	0	0	0	0	0	0	0	0	0.0782105
Sobic.001G075201	0	0	0	0	0	0	0	0	0	0	0	0	0	0	0	0	0	0	0	0	0	0	0	0	0	0	0	0	0	0	0	0	0	0	0	0	0	0	0	0	0	0	0	0	0	0	0	0	0
Sobic.001G075300	0.140716	0.0722778	0.0723905	0.0438233	0.114685	0	0.0184447	0.257037	0	0.509461	0	0	0	0.251056	0.0874292	0	0.0665028	0.0265338	0.0552209	0.0359522	0.118694	0.0366669	0.186052	0	0.0630193	0.0326154	0.225889	0.112327	0.066977	0	0.0862729	0	0.414139	0.108662	0.0535644	0	0	0.110003	0.596356	0.110899	0.0317589	0	0.026463	0.0590339	0.0280006	0.629547	0.0365941	0.0499395	19.5453
Sobic.001G075400	2.78977	4.04993	2.59995	3.15386	3.75214	2.90248	1.93372	3.1633	2.75529	3.66802	1.05175	2.44667	3.37078	2.63065	3.6148	4.27145	5.31592	2.62353	4.14758	3.73551	3.28984	4.163	2.98693	2.57734	2.8799	2.91502	5.56882	3.31066	3.30148	1.34643	2.20106	2.14252	2.02274	3.5017	3.25274	2.03986	2.80268	2.05701	2.13102	2.89068	4.44756	2.59643	4.65858	2.82462	3.56441	4.21809	2.63148	3.86312	3.54184
Sobic.001G075500	0.0371131	0.0728669	0	0	0	0	0	0	0	0	0.0690567	0	0.0563562	0.188648	0.0604	0.0642623	0	0	0.179529	0	0	0.0771204	0.0673724	0.183066	0.0647024	0.0698644	0.0733299	0.0623195	0.137179	0.277466	0.187109	0.0896009	0.069505	0.313848	0	0.131508	0.113047	0.0577274	0.0556965	0	0	0.052975	0	0	0	0.149204	0	0	0
Sobic.001G075600	10.7894	10.8404	12.772	10.7592	10.4831	9.16193	8.00701	10.1553	9.01241	9.66473	5.26599	9.2016	9.82166	9.7103	10.7202	11.477	12.3611	9.03611	10.8769	8.769	10.5024	10.656	8.89117	9.40531	11.2847	9.94552	14.4868	11.5152	11.2445	7.0846	8.13868	8.02946	8.45263	9.92817	11.9785	7.56817	11.8717	10.8179	11.5982	11.368	11.9781	12.249	12.4121	8.90005	10.568	11.0478	9.86664	11.1412	6.83331
Sobic.001G075700	0.41995	0.348043	0.412971	0.259581	0.839042	0.331528	0.215594	0.549314	0.318681	0.572586	0.25194	0.236042	0.40306	0.447072	0.338688	0.602972	0.830491	0.348254	0.687774	0.44519	0.400077	0.800678	0.5865	0.371092	0.740854	0.542259	1.13376	0.684714	0.375236	0.132258	0.775298	0.385628	0.501988	0.611504	0.438369	0.224969	0.512907	0.301491	0.353938	0.476259	0.669608	0.616191	0.880292	0.572347	0.424361	0.898601	0.320535	0.631523	0
Sobic.001G075800	0.692239	0.840387	1.02388	0.429665	0.43681	0.550852	0.307806	0.472043	0.466594	0.533429	0.556213	0.474124	1.0109	0.71767	0.744707	0.62579	0.696504	0.234899	0.716263	0.515097	0.603735	0.896057	0.590819	0.516688	0.930322	0.41625	0.871675	0.556278	0.59856	0.423704	0.552449	0.393299	0.537265	0.80984	0.512724	0.517368	0.724901	0.483747	0.552447	0.383967	0.816061	0.405495	0.728957	0.409856	0.527772	0.800234	0.64452	0.71197	0.660792
Sobic.001G075900	0.182674	0.0677553	0.213208	0	0.117947	0.175982	0.12207	0.169836	0.169262	0.173028	0.532139	0.249138	0.447493	0.368889	0.357306	0.0627527	0.20991	0.225923	0.357641	0.154245	0.240699	0.22178	0.338168	0.175358	0.0642475	0.277461	0.288096	0.183659	0.131665	0.109732	0.367401	0.178033	0.133831	0.159276	0.342261	0.225873	0.170476	0.172033	0.112736	0.492942	0.138151	0.0516461	0.448719	0	0.0627286	0.19438	0.376394	0.206981	0.734459
Sobic.001G075950	0.0523834	0	0	0	0	0	0	0	0	0.0690792	0	0	0.0788856	0	0	0	0	0	0	0.106325	0	0	0.0922911	0	0.0920029	0	0.190335	0	0	0	0	0	0	0	0	0.114926	0	0	0	0	0	0	0	0	0	0	0	0	0
Sobic.001G076000	13.6906	11.4545	11.3869	9.90391	9.93812	9.2092	8.48492	8.79206	9.71746	9.59176	10.7131	8.89591	12.5824	12.9055	12.7834	10.4489	9.89962	11.3388	13.1381	10.3563	10.2728	10.553	11.4569	11.4472	9.65215	12.793	12.1825	9.2906	9.31879	10.4593	10.3166	9.73528	11.9781	10.9398	12.3579	5.79179	11.0077	12.2998	11.3863	8.60398	9.73677	10.4187	9.45015	10.3902	9.44967	10.3214	10.1967	9.76403	13.838
Sobic.001G076100	1.39018	1.27887	1.69002	0.578758	0.599052	0.314723	0.439687	0.60149	1.09183	0.995893	0.673921	0.898654	1.1502	1.12426	0.979019	0.633659	0.810787	0.674681	1.11154	0.933881	0.94078	1.12856	0.76074	0.692534	0.737206	0.980921	0.931737	0.618659	0.518757	0.482541	0.481023	0.900619	0.334233	0.506905	0.574158	0.733922	1.21518	1.88413	1.57754	0.944298	0.801267	0.771438	0.484399	0.906925	1.00268	0.520478	0.432185	0.643347	2.04579
Sobic.001G076200	54.0585	57.4413	60.7252	23.4378	25.6007	24.123	24.4268	24.387	29.3914	22.9497	21.4652	26.4737	37.2805	39.9257	44.9943	25.1447	23.6523	27.1545	23.5466	31.7407	29.5176	21.786	16.5351	18.1262	36.8984	61.0389	58.0799	35.3694	34.5249	27.4097	28.1501	30.0532	28.1799	27.616	31.5705	20.9566	63.4914	62.2486	60.6567	27.621	25.4685	27.8674	27.4271	26.8238	25.6026	27.2389	20.8596	23.8602	0.557287
Sobic.001G076300	0	0	0	0	0	0	0	0	0	0	0	0	0.0505881	0	0.05483	0.056546	0	0	0	0	0	0	0	0	0	0	0	0	0	0.0485889	0	0	0	0	0.0514106	0.101976	0	0	0	0	0	0.140296	0	0	0	0.0890743	0	0.0970608	1.04155
Sobic.001G076400	26.7512	23.1682	21.8713	27.9752	29.7981	29.1289	26.4837	29.1477	27.9545	28.1128	28.0476	29.1554	21.2274	23.5497	23.5341	29.8425	28.3004	28.8198	29.3384	29.0875	28.6338	29.6036	32.2495	33.6745	25.3804	21.1677	23.4938	28.3359	27.2784	28.7989	29.3013	34.0663	32.4436	35.344	35.2302	39.4697	23.1387	24.8545	25.5139	29.5496	27.5301	27.3332	29.8656	29.1594	30.7819	32.627	24.5567	28.5746	20.7914
Sobic.001G076500	247.282	219.195	220.069	158.237	171.751	157.367	168.53	175.9	171.834	139.437	126.618	150.832	133.155	170.416	171.664	143.148	133.249	146.781	115.894	171.11	147.946	126.653	80.9786	76.1032	191.032	269.207	252.133	200.901	180.128	125.32	166.721	135.973	112.445	128.117	139.246	75.7413	221.324	248.88	239.623	208.171	179.395	178.835	146.003	163.198	159.955	140.295	153.986	148.021	1.70951
Sobic.001G076600	2.75994	2.55742	2.60456	1.4977	1.21545	1.74768	1.54924	2.25253	2.07295	1.97347	1.46908	1.86678	2.55735	2.21769	2.78504	1.96158	2.09839	1.9726	2.91279	1.98747	1.73154	2.31064	2.31654	2.14759	2.00143	2.40533	3.1773	2.18476	1.84378	2.06595	2.45766	1.83055	1.83184	1.69293	2.09536	1.37827	2.90808	3.04681	2.73358	1.86426	1.74692	1.60447	2.337	1.33414	1.93895	2.08811	1.74456	1.93014	2.61634
Sobic.001G076700	2.57941	3.00285	2.91209	2.69815	3.31379	2.97383	2.32332	3.29725	2.62021	3.52966	2.77084	3.70318	2.65401	2.81204	2.97691	3.30798	3.95565	3.51091	5.06825	3.46334	3.25547	4.20333	4.64779	5.65272	4.36848	3.63411	3.94911	4.24128	4.12739	3.94949	5.4666	5.08348	5.79413	5.95674	6.56349	6.77386	3.70834	3.20373	3.34701	3.62471	3.98842	2.70782	3.85067	3.00581	4.1532	4.34447	2.77446	3.48939	2.75801
Sobic.001G076800	5.46886	4.99733	2.75666	3.36899	3.58997	5.09456	5.88173	6.55667	4.32352	5.62907	5.3469	5.0158	3.51762	3.56562	4.33341	4.26747	6.16452	5.42776	7.15207	5.48001	3.84887	6.37805	5.99446	8.74975	6.37005	9.08183	8.55223	8.05761	6.90673	5.41962	4.25469	6.43434	4.32634	6.83759	5.17097	5.17513	5.04106	7.55547	6.62236	7.1975	4.47227	6.28328	6.23492	2.83015	4.65929	5.43795	7.22386	4.41667	2.54597
Sobic.001G076850	0	0	0	0	0	0	0	0	0	0	0	0	0	0	0	0	0	0	0	0	0	0	0	0	0	0	0	0	0	0	0	0	0	0	0	0	0	0	0	0	0	0	0	0	0	0	0	0	0
Sobic.001G076900	3.94685	6.20204	3.12819	7.94481	5.88742	8.84279	7.5701	7.36444	7.96721	7.25284	6.58828	8.03761	3.47849	3.8556	3.89676	5.86858	6.86214	6.3103	7.0378	6.33121	5.06483	10.1076	6.4956	11.4302	8.24992	4.30547	4.0902	6.71734	8.94681	9.72856	12.7722	6.71005	12.0188	8.50759	6.46646	14.7478	2.24127	3.32492	4.23903	6.73374	6.94875	7.96166	5.71536	6.14699	9.41452	5.13681	6.55879	6.49309	0.807075
Sobic.001G077000	103.083	81.7811	98.4484	93.2092	85.3167	89.5821	96.034	104.814	95.2883	91.4941	94.4179	92.7689	99.037	94.9372	99.5137	108.545	104.14	104.109	97.2142	99.8135	100.322	93.3193	105.945	93.9108	81.1649	97.7885	101.518	86.6848	81.7008	88.6768	80.4116	82.0931	81.4084	82.2122	78.3768	53.3834	83.3851	91.4228	90.4397	107.478	109.81	108.332	94.0812	101.936	91.8119	101.72	98.8171	89.5122	83.7106
Sobic.001G077100	8.24632	8.78642	10.2234	4.04277	1.2156	2.37815	4.01645	3.06016	7.08077	4.39985	3.96998	4.24435	7.26914	7.49075	8.97404	2.42201	3.63655	4.95208	5.52221	5.7908	5.64499	4.75838	4.45037	4.61151	6.96066	13.0288	9.83334	5.48766	3.6263	6.70737	3.76086	4.03922	3.173	3.85289	3.46989	3.53703	11.1656	11.0981	12.6275	3.81383	2.59174	3.80671	5.0208	2.64006	3.34409	3.15667	5.90216	5.96711	0.175358
Sobic.001G077200	5.67191	8.30879	7.17603	6.79207	8.14965	7.66858	5.06119	7.12754	6.85705	8.07453	4.6985	7.41388	5.97116	6.2366	6.53608	6.90322	8.39812	6.60547	7.13252	6.88036	8.04917	8.55402	6.81901	7.97508	8.31673	6.79739	8.49969	6.01638	8.48622	4.76195	4.75049	4.41481	6.64218	5.9556	5.87271	6.19404	7.22024	6.32706	5.92354	7.22346	7.31346	7.84919	8.91798	7.62162	7.75512	7.89179	6.61021	7.48107	9.9775
Sobic.001G077300	31.0266	29.4729	27.4635	35.2038	30.295	38.4833	30.7183	31.6734	34.9098	33.4858	42.2077	35.6351	29.6664	26.3122	29.0207	31.0779	30.3864	38.1608	32.9546	28.7371	28.8353	30.6879	35.1855	36.2216	32.6096	32.5776	26.078	30.7865	32.2391	37.5933	36.4726	36.9704	36.1251	34.1971	37.7228	32.2624	29.452	31.3081	30.5771	34.7737	33.8278	32.3287	28.788	30.4866	31.6251	32.8781	33.49	31.9467	2.42573
Sobic.001G077400	1.93895	2.91242	2.76689	1.83122	1.55368	1.73499	2.25004	2.15992	2.08081	2.20688	1.54931	1.95376	1.77906	1.98232	2.44359	1.38857	2.06969	2.64893	2.06533	2.17288	2.21847	2.40387	2.74246	3.35828	2.19696	2.25687	2.86918	1.96145	1.93443	2.16342	2.54686	1.98907	1.59401	1.75391	1.66285	2.54793	2.14115	3.22609	1.98452	1.86816	3.12472	1.88034	1.73075	2.56829	2.31103	2.07164	3.29817	1.57433	9.62646
Sobic.001G077500	5.6675	5.86138	5.08085	2.86926	2.38806	2.46945	1.99953	2.85457	1.85424	3.44931	3.32479	2.83483	4.24598	3.39658	3.14061	2.73728	3.09929	2.14131	3.72429	2.51979	3.02961	3.22222	3.13308	2.55916	3.34206	4.58965	5.74807	3.40699	3.37172	3.52618	3.43183	3.03138	3.16317	3.3538	3.89815	2.78034	4.84693	4.77191	4.4566	2.30206	2.86735	2.09813	2.80456	2.61377	2.46445	3.21545	2.12125	2.99757	5.15303
Sobic.001G077600	0.155961	0.215435	0.0368582	0.0641932	0	0.264828	0.0853959	0.349323	0.377341	0.126722	0.194761	0.256591	0.156867	0.190792	0.218013	0.267167	0.206038	0.15651	0.250931	0.430118	0.394495	0.33525	0.228529	0.316432	0.0930275	0.0480958	0.0492431	0	0.0985499	0	0.0427067	0	0	0.10878	0	0.14529	0.0798824	0.0826794	0.0386265	0.2842	0.14564	0.146819	0.202093	0.0459989	0.261299	0.174536	0.386265	0.194437	0
Sobic.001G077700	0.299306	0.144497	0.0665257	0.28758	0.311845	0.204258	0.127256	0.241401	0.39182	0.432976	0.613848	0.727859	0.352227	0.523266	0.192764	0.119289	0.322499	0.210346	0.374297	0.38079	0.193183	0.447553	0.248675	0.236551	0.327572	0.423143	0.354292	0.154161	0.302127	0.428925	0.188837	0	0.134958	0.292475	0.399569	0.512037	0.391475	0.367491	0.55879	0.255117	0.13161	0.458381	0.110078	0.207895	0.42821	0.189285	0.438581	0.0700146	1.22273
Sobic.001G077800	1.27357	0.730778	1.1414	1.88075	1.15233	0.945058	1.29222	0.896257	1.40442	0.877109	0.987065	1.26887	1.11193	0.627163	1.12247	1.12879	1.51437	0.751514	1.27301	0.950599	1.36217	1.1566	0.924285	0.689838	1.39365	0.93402	1.26068	1.48108	0.727878	1.00318	1.18502	1.19769	1.33766	1.02031	1.25635	1.14743	1.12333	0.750782	1.23938	1.45107	1.25564	1.11223	1.21267	1.13138	1.63113	1.38131	1.38016	1.24487	0.376984
Sobic.001G077900	56.2934	53.9044	54.2912	41.5033	39.754	40.6016	37.0817	44.919	41.2882	46.2673	39.6581	45.1402	47.5131	48.896	53.4894	49.8497	51.9864	40.3371	50.1196	45.2372	45.2834	46.5076	51.0786	51.9018	42.0102	47.3723	53.3794	46.4353	47.6817	36.1808	40.9126	42.0078	45.1136	40.8701	45.873	36.2109	52.0568	54.8555	54.6657	51.0319	47.7978	43.8844	51.8608	43.795	43.4073	52.0288	45.1105	43.838	59.1508
Sobic.001G078000	364.208	843.469	394.745	675.738	516.863	678.878	639.551	536.668	693.374	635.295	577.583	613.484	395.069	386.887	456.022	421.158	434.337	428.741	282.494	500.317	383.454	658.526	235.609	380.081	595.914	500.366	402.529	429.399	583.007	605.492	585.073	424.181	555.104	379.639	356.833	1119.36	406.822	392.824	324.775	423.082	480.103	591.115	466.62	484.537	485.484	440.838	749.643	640.586	0.145341
Sobic.001G078100	10.1629	9.35829	9.28962	8.69183	8.92869	8.20135	7.28554	8.15197	8.40743	9.09881	7.75546	8.78229	10.0426	9.44183	10.6215	9.91737	10.475	9.30585	10.2511	9.41609	9.50915	9.5351	9.21867	9.64144	7.79341	8.84558	10.0556	8.57355	8.99825	7.89248	8.20826	8.70641	8.39431	8.89316	9.71754	7.00606	10.1492	10.8918	10.6813	8.87615	9.59331	8.55296	9.98532	8.86628	9.15048	9.58137	8.7135	8.91567	12.495
Sobic.001G078200	215.238	185.662	179.229	26.1085	29.1644	27.7928	32.6114	33.9475	38.4038	35.788	33.4219	36.1363	133.593	160.421	164.317	42.8943	41.4171	38.358	43.3138	57.8377	51.6684	32.1874	31.3676	28.101	46.7276	286.124	201.05	52.8226	49.0732	41.0891	33.2041	28.1187	29.9446	36.2767	36.6757	15.072	161.521	209.938	180.242	36.782	39.1897	41.4101	40.0274	41.8531	36.8628	36.9486	36.0506	35.7152	80.1904
Sobic.001G078300	0.540386	0.635302	0.722091	0.147839	0.304444	0.290566	0.236882	0.349621	0.208346	0.364782	0.139699	0.34956	0.609954	0.555823	0.66915	0.419303	0.282937	0.370391	0.309675	0.289402	0.380064	0.265674	0.336298	0.401404	0.762552	0.814768	0.869063	0.569689	0.65359	0.344153	0.871424	0.846147	1.01224	0.689404	0.821825	0.46818	0.747764	0.686092	0.643167	0.268237	0.259661	0.195463	0.469037	0.170186	0.176983	0.363204	0.253439	0.26001	0.722315
Sobic.001G078400	39.6998	41.7085	44.6459	49.1373	49.0305	45.0253	48.7551	46.8381	44.8619	46.1683	43.8761	44.3093	51.564	48.512	49.9175	44.8964	40.5329	42.4198	45.66	47.8827	48.5821	46.2157	42.8994	44.189	46.3899	42.9883	44.231	44.0616	42.6402	45.0703	43.9104	43.8606	41.6192	40.253	38.0722	31.6625	43.1346	39.9408	41.7761	44.1415	42.0105	46.1797	41.8226	48.4495	43.5168	38.8473	42.556	43.914	41.1375
Sobic.001G078500	12.9724	9.65009	10.5858	7.94404	8.51596	8.10574	7.8759	8.621	6.95377	8.30646	9.17647	8.88663	11.5403	9.43352	10.1372	9.54725	10.1609	9.30048	10.795	8.18842	7.59673	9.63936	10.3699	9.59206	8.31997	13.6437	12.1044	9.71782	9.053	9.70012	8.41009	9.2633	8.31958	8.59328	8.4928	5.05754	12.5177	13.139	12.5465	8.49427	9.32884	7.67739	7.66465	8.36342	8.99714	8.00324	8.77892	8.03819	17.4021
Sobic.001G078600	3.21017	4.90189	4.21227	4.37556	4.05168	4.63473	2.60657	4.69313	3.41297	4.9254	2.16383	3.26679	4.04575	3.27519	4.33454	5.63243	6.54703	3.0084	4.11697	3.39899	4.66793	4.52566	3.77577	4.16289	4.06623	4.13205	6.46826	4.07438	3.78635	2.13482	3.25112	2.49633	3.9168	3.39533	4.39321	2.92639	3.87282	3.06731	2.68969	4.43541	5.94991	3.64163	5.14748	3.55766	4.50959	5.5357	4.17093	5.47503	2.45399
Sobic.001G078700	0.0585259	0.413515	0.0895508	0	0.189105	0.20718	0.199072	0.0928259	0	0.136763	0.106171	0	0	0.152927	0.190378	0.102349	0.110929	0	0.0980337	0.126458	0.190619	0.231461	0	0.135291	0.414103	0.22679	0.241011	0.101087	0	0	0.201139	0	0.103967	0.133129	0.186495	0.234656	0.185753	0	0.0939771	0.13582	0.342699	0	0.179462	0.21526	0.208439	0.155795	0.24003	0	0.12644
Sobic.001G078800	50.2246	48.2299	47.0117	38.9837	40.7061	41.1601	40.2248	43.1283	40.8374	44.8958	46.1971	42.3328	49.7817	50.1448	49.2007	49.0144	47.8934	45.6822	48.4323	45.2843	46.0962	42.7792	51.5374	47.2934	37.5591	43.8932	43.8563	41.5479	39.0731	42.7799	40.6905	43.1925	43.3041	40.0132	41.2879	29.9535	42.857	50.6601	49.3727	43.9363	45.5644	42.0649	42.6972	42.5818	44.653	47.8446	43.3869	44.6646	68.5489
Sobic.001G078900	83.1333	85.6811	91.5461	68.3144	72.3391	63.9331	78.0824	67.6819	69.6636	77.5926	71.0622	50.1689	68.6253	89.6138	83.2194	66.9358	44.8534	52.3511	38.8654	57.7524	48.3368	34.4565	27.1658	17.7677	65.5247	79.4162	81.0396	65.1544	58.885	42.5344	55.3193	58.0946	65.7088	66.1928	59.2393	55.0637	87.2905	72.5689	56.5513	59.9515	62.723	68.507	75.7218	82.589	62.4566	80.5234	88.9552	68.5626	89.9582
Sobic.001G079000	0.0996218	0.0312926	0.0607694	0.0359879	0	0.0553832	0.0315838	0.042249	0.0705245	0.0181815	0.0824096	0.0412972	0	0.108318	0.0478994	0.0735231	0.0288144	0.0423907	0.0457987	0.029203	0.119323	0.0317432	0.0500792	0.109083	0.0260109	0.0802351	0.0822189	0	0.055231	0.0231822	0	0.0340905	0	0.0291222	0.111209	0.062176	0.0636964	0.158556	0	0.123729	0.0546488	0	0.0455228	0	0.0715153	0.116733	0.0918459	0.0659497	0.0819013
Sobic.001G079100	21.7642	23.1769	20.298	17.3841	20.5925	18.0639	14.7711	16.7373	15.6383	18.5298	15.7099	17.46	18.4616	19.8586	20.355	17.2386	20.49	16.2681	18.0281	18.2837	18.3906	17.3389	16.2522	17.8445	20.5608	21.3401	20.9945	20.7739	20.1475	16.3853	17.6556	15.0312	17.0413	17.3929	17.7684	16.8008	20.5886	19.8709	17.6884	18.5446	19.5445	17.6488	22.2698	16.2756	16.3194	19.7065	15.6931	17.4165	18.9104
Sobic.001G079150	0	0	0	0	0	0	0	0	0	0	0	0	0	0	0	0	0	0	0	0	0	0.701606	0	0	0	0	0	0	0	0	0	0	0.73982	0	0	0	0.453397	0	0	0	0	0	0	0	0	0	0	0	0
Sobic.001G079200	14.4656	15.1452	15.2227	11.7107	12.983	12.2277	11.6846	12.4014	11.8301	13.3718	14.1236	13.3614	17.4383	17.2075	16.8001	14.0971	16.3418	14.6682	17.4736	15.0124	17.1089	14.4979	18.1531	19.1174	13.1611	16.2186	17.0071	13.9991	13.6606	15.7238	15.2152	17.2066	16.7845	15.1259	15.2269	7.56109	15.7733	17.5132	18.6616	14.1032	15.7327	12.1376	12.7015	14.2085	13.5442	13.6216	12.8353	13.4134	35.9713
Sobic.001G079300	0.0067778	0	0.00962041	0.0170614	0	0.00890142	0	0	0	0	0.0262856	0.0196974	0	0	0	0.0117321	0	0.010251	0	0.0139325	0	0.0153127	0.0358736	0	0.0124562	0	0	0.011411	0	0	0.0113201	0.0163401	0.0274165	0.0140021	0	0.00957831	0	0.0217259	0	0.0147611	0	0	0.0107803	0.0121087	0	0.00926906	0	0	0.0380628
Sobic.001G079401	0	0	0	0	0	0	0	0	0	0	0	0	0	0	0	0	0	0	0	0	0	0	0	0	0	0	0	0.524573	0	0	0	0	0	0	0	0	0	0	0	0	0	0	0	0	0	0	0	0	0
Sobic.001G079500	10.9938	9.44163	9.88784	19.8934	18.3669	13.8538	6.70425	6.90251	7.95872	8.31254	9.03773	7.05699	18.1301	11.8363	13.0268	8.9405	7.69189	7.07533	14.9425	9.98846	8.60312	12.1989	16.0971	11.6664	6.13288	11.142	11.1819	5.63417	6.77049	6.96521	10.7232	8.24046	7.84992	7.02251	6.09748	10.1336	12.036	10.66	13.4835	8.47848	9.63291	8.33393	5.59139	11.09	7.50013	10.3146	11.0567	11.5831	71.5359
Sobic.001G079600	0.26777	0.24425	0.339785	0.0964594	0.263323	0.23539	0.289454	0.143404	0.0473539	0.364122	0.184804	0.13888	0.116693	0.262921	0.161666	0.132703	0.213589	0.0719077	0.232842	0.0791658	0.14533	0.212237	0.0170098	0.169966	0.261843	0.231751	0.310391	0.112613	0.147501	0.235004	0.206994	0.139381	0.267591	0.200354	0.0908541	0.267537	0.453526	0.444752	0.285856	0.105016	0.091	0.369736	0.167929	0.240747	0.163435	0.18364	0.164542	0.250292	0.357978
Sobic.001G079700	13.4019	12.3072	14.4127	6.55382	6.83731	6.67551	7.23565	7.50174	7.57443	8.14675	6.3079	7.8268	14.078	13.8473	12.7242	8.09402	7.305	6.92975	8.78657	8.33937	8.51616	7.28623	7.21753	7.59124	7.25412	11.6023	12.5618	8.0676	7.67515	6.72386	6.44943	6.43164	6.11134	5.7402	6.91494	2.75624	15.1993	13.9867	13.8885	7.47839	7.38437	6.85683	7.36656	7.37561	7.60499	7.11954	7.0203	7.20825	7.10885
Sobic.001G079900	3.61182	3.62054	3.70198	3.6348	3.29366	2.88037	2.0424	3.20622	2.38777	3.12364	2.01228	3.07417	2.53608	3.04697	2.92003	3.46928	3.94016	2.94014	3.79831	3.20212	3.29416	3.74364	2.65212	2.80588	3.98876	3.66636	4.55845	3.75063	3.61849	1.97029	3.25238	2.6127	2.0675	2.90907	3.79833	2.39996	3.79554	3.77855	3.89386	3.74418	3.57657	3.276	3.90339	2.7761	3.36376	4.24588	2.87451	3.41536	1.45581
Sobic.001G080000	2.02802	1.95887	1.81806	1.8955	2.01752	2.01013	1.68269	1.57811	1.59659	2.04815	1.75008	2.26519	1.87117	2.02587	1.88644	2.25865	2.21827	1.85404	2.36697	1.94556	1.84386	2.27505	1.95971	2.05514	2.21977	2.10155	2.17917	2.22606	2.32282	2.20973	2.04911	1.97038	2.21658	2.14984	2.10419	4.48641	2.16225	1.98279	2.19507	2.29651	2.21153	2.0525	1.9124	1.9055	1.80148	2.25732	1.76578	2.39502	2.40118
Sobic.001G080100	0.272846	0.146932	0.139682	0.0865242	0.0577837	0.305998	0.14874	0.326299	0.125348	0.301736	0.129449	0.268381	0.256766	0.293257	0.169454	0.440647	0.306244	0.273333	0.218466	0.104593	0.344388	0.334576	0.182384	0.448693	0.332609	0.433236	0.323261	0.112934	0.390575	0.32083	0.415149	0.120597	0.50954	0.174456	0.291325	0.601385	0.249159	0.0808124	0.501501	0.447241	0.0636827	0.261143	0.21939	0.274341	0.310418	0.346727	0.178164	0.283511	2.69311
Sobic.001G080200	3.13707	4.92943	3.24317	3.85216	2.66498	3.47196	2.76307	3.25812	3.96946	3.57899	2.6719	4.07287	2.77527	3.07607	4.36804	3.3202	4.86154	3.5269	4.55856	3.63	3.67027	4.78661	3.75779	4.52742	4.94844	4.93762	4.12935	3.9997	5.12808	2.77897	4.5786	3.2748	4.36736	3.20878	4.05628	6.46378	3.45245	3.94862	3.18379	3.22831	4.21524	3.61824	3.61362	2.07248	4.03515	3.7038	3.97281	3.59747	5.20763
Sobic.001G080300	0.0820983	0.259574	0	0	0	0.0334997	0	0	0.127498	0.297175	0	0.0378605	0.168345	0	0.266927	0	0.0523589	0	0.222851	0.172013	0	0.167944	0.355568	0.534398	0.193037	0.206209	0.0536131	0	0.150314	0.0416448	0.185749	0.0663913	0.358415	0.178611	0.171713	0.0878476	0.0832425	0.128024	0.205906	0.0613961	0.0524044	0.0391865	0.0424542	0.0494905	0.0457009	0.0735324	0	0.0781566	7.16886
Sobic.001G080500	0	0	0.0323818	0.289569	0.0782655	0.179349	0.0998454	0.101663	0.0568333	0.144558	0.0875439	0.0989393	0.0351498	0.0576094	0.0776843	0.079133	0	0.138579	0.0739177	0.0943801	0.156118	0.201557	0.202946	0.174028	0.0413817	0.0422822	0.0436897	0.114033	0.0886349	0.0720495	0.153007	0.165266	0	0	0.144216	0.0949984	0.069622	0.0737892	0.136261	0.250561	0.216996	0.0657763	0.218433	0.122814	0.113656	0.0624555	0.0981263	0.174415	0.0436035
Sobic.001G080600	2.07452	2.87094	1.93325	1.4886	1.85785	1.84237	1.10092	2.16417	0.986583	2.44	1.00381	1.42142	2.033	2.09936	2.54662	2.25669	3.13841	1.31851	2.5635	2.08853	1.68813	1.86864	1.70079	2.42678	2.3951	2.19993	4.00817	2.87632	2.26383	1.22082	2.40012	1.20018	2.27649	3.17825	2.20015	0.828714	1.73515	1.7593	1.70466	2.59702	2.77087	1.49986	3.50735	1.55673	2.25898	2.92808	1.97053	2.67416	1.79363
Sobic.001G080700	50.6743	46.258	48.8946	48.6799	47.726	48.5319	47.0749	48.8742	47.0169	48.9702	52.0788	52.3439	54.106	52.5994	50.7223	50.7977	51.7307	50.3207	54.4671	48.6791	52.3549	49.8626	58.577	51.5282	46.7317	53.5297	55.2446	49.6848	48.6455	55.4664	47.3281	51.0623	49.3785	49.8444	50.03	23.9744	48.171	50.3971	52.9002	48.2522	46.6612	47.6616	47.1157	49.743	49.1836	49.0004	44.4274	45.3312	54.6117
Sobic.001G080800	2.25254	2.74023	2.07938	1.42945	1.75511	1.92921	1.93806	2.01615	1.72026	1.99692	1.91248	2.11003	1.85459	2.34667	2.34782	2.02861	2.12612	2.09296	2.94078	2.24634	2.10941	2.34214	2.81739	3.39083	1.67246	2.49752	2.40592	1.60113	1.97331	2.49452	2.21867	1.95221	2.30177	1.89947	2.0103	3.53351	2.42543	2.61317	2.63812	1.81344	2.22031	1.86614	2.41474	2.40408	2.04997	2.49509	2.05076	2.4547	2.67772
Sobic.001G080900	1.96665	2.0986	2.02741	2.44384	3.07322	2.65026	2.29721	2.28046	2.4031	2.71185	2.84694	2.83677	2.43086	2.05864	1.93217	2.59262	3.29432	3.12709	3.27667	2.46482	2.58698	3.109	3.67004	4.03129	3.0785	3.25858	3.17399	2.84736	3.43953	3.85122	4.13103	3.80329	4.2601	3.52352	3.90733	4.0238	2.07911	2.32069	2.53253	2.32316	2.88419	2.43968	2.65815	2.61966	2.637	2.92065	2.50482	2.42981	4.24812
Sobic.001G080950	0	0	0.273337	0	0	0	0	0	0	0	0	0	0	0	0	0	0	0	0	0	0	0	0	0	0	0	0	0	0	0	0	0	0	0	0	0	0	0	0	0	0	0	0	0	0	0	0	0	0
Sobic.001G081000	8.02211	8.33684	10.319	6.38023	7.29074	5.95966	6.83906	7.16968	6.5349	8.20332	8.32316	7.51681	10.047	9.80052	9.66864	8.27601	7.95106	6.90662	8.74669	7.70892	8.03708	7.29229	9.06924	7.48722	9.18171	11.6529	10.9054	8.99278	9.25213	8.72462	7.92817	9.39014	8.07716	7.63539	9.24483	5.56025	10.412	8.94016	9.56241	6.48825	8.03096	6.62933	7.4444	6.59987	7.09148	7.83638	6.33797	7.38476	13.0014
Sobic.001G081100	12.1903	18.3564	13.3702	9.3953	8.40865	9.6272	7.34156	11.361	8.64066	11.3079	5.34993	10.3418	10.9195	10.0013	15.5267	9.27388	15.293	9.88494	12.241	10.9571	10.6999	13.4511	7.92769	12.1112	13.9279	15.7219	17.9986	13.1421	13.5322	7.84109	10.4592	7.224	8.98948	10.5436	10.2544	9.6436	14.236	13.9948	14.9718	10.5945	10.534	9.73838	13.1221	7.91378	12.6997	10.3448	11.2269	12.575	6.97705
Sobic.001G081200	17.2796	18.0491	18.9788	14.192	15.1237	15.6275	12.8948	14.6264	14.7825	16.3095	15.7193	15.3935	20.4024	19.5973	18.6313	15.802	17.1798	15.4869	18.1644	17.3242	17.3037	17.126	16.8492	17.7458	17.5632	19.5204	20.5088	17.7553	17.1772	18.5964	14.8388	17.5892	14.9665	15.8482	16.6152	12.6421	18.6885	18.7796	18.9302	16.1064	15.9441	14.2936	15.3826	15.878	16.2446	17.4582	15.9678	15.75	13.2256
Sobic.001G081300	1.78368	1.81753	1.86824	0.330611	0.287153	0.412838	0.444171	0.416837	0.378341	0.490211	0.444936	0.50718	0.921259	0.776907	0.9048	0.445098	0.63825	0.375989	0.556721	0.482068	0.663164	0.546044	0.593338	0.436036	0.802568	2.14586	2.08641	0.76391	0.969297	0.739536	0.721418	0.846228	0.871362	0.816289	0.924353	0.717186	1.93719	2.11987	1.83108	0.450632	0.374487	0.393281	0.567523	0.586602	0.574791	0.526267	0.403561	0.570713	0.814704
Sobic.001G081400	13.2875	11.8678	12.3818	5.89914	5.76571	6.61486	5.4442	8.67085	6.49213	8.25285	6.97953	6.4892	11.2265	8.95743	9.24998	8.43557	8.1089	6.29877	8.47844	7.2685	6.21264	5.49291	6.26833	6.14543	10.7321	12.3188	12.1757	9.77356	9.76329	6.98972	9.06269	9.36473	8.36884	9.84022	10.1999	5.90492	10.9019	10.23	9.96931	6.38453	7.55996	5.76289	8.76467	6.23719	7.49014	6.64361	4.44168	6.88082	12.5734
Sobic.001G081450	0.078267	0.0345897	0.104674	0.0791948	0.161264	0	0.0341746	0.0690655	0.078963	0.119255	0.0299238	0.113308	0.163678	0.0369948	0.0795795	0.133141	0.0626852	0.0234241	0.0493843	0.0318797	0.0539736	0.035282	0.108949	0.0403688	0	0.0286083	0.0283979	0	0.124071	0.0766463	0.0769273	0.0732581	0.0323206	0.0319609	0.0486545	0.127695	0.118916	0.0499054	0.0444885	0	0.0569287	0.0888803	0.0247215	0.0273797	0	0	0	0.0239454	0.0557288
Sobic.001G081500	0	0	0	0	0	0	0	0	0	0	0	0	0	0	0	0	0	0	0	0	0	0	0	0	0	0	0	0	0	0	0	0	0	0	0	0	0	0	0	0	0	0	0	0	0	0	0	0	0
Sobic.001G081600	10.4348	7.94303	8.47307	5.20254	5.20758	5.35325	5.9697	6.9969	5.23299	5.18098	7.12844	6.12585	10.9217	8.71464	7.61798	5.58425	5.98029	5.96926	10.5323	6.91897	7.3475	5.97163	11.429	9.24437	5.04712	8.08483	8.0749	5.22049	4.97241	7.22569	6.98137	6.04626	5.41122	5.67622	6.1241	5.08625	8.67833	10.6555	13.398	6.6798	6.93098	5.63609	4.80987	6.69715	6.19659	5.51315	5.67154	5.52026	31.0021
Sobic.001G081700	43.0842	38.9949	42.5701	18.8864	19.2078	17.1726	16.267	20.6898	19.4756	18.5303	13.6287	18.0585	26.4185	24.9114	28.2463	19.3028	22.5012	18.634	22.963	25.3551	19.7524	19.7814	16.3658	12.0602	28.06	41.5268	49.3652	25.8132	29.3596	15.6887	23.887	17.26	16.5307	21.4001	26.2438	10.6331	41.0013	35.1098	32.9043	24.7679	25.6907	20.7536	23.1323	19.0761	20.4488	18.7944	16.9564	20.771	10.5603
Sobic.001G081800	4.67545	6.7171	4.21072	6.47645	8.8991	6.5818	6.95675	9.31527	5.53768	10.935	3.03457	5.74388	3.94558	7.25609	4.35292	6.1494	7.97421	5.37294	11.7996	6.82387	6.44523	8.09567	6.87058	5.26167	12.2781	4.22904	10.3248	12.2546	6.85342	6.01315	13.6001	5.36986	13.4621	12.6185	11.9622	10.5796	2.985	2.69409	5.15145	8.4731	11.2416	8.06755	11.3577	5.37121	6.28028	11.8168	6.911	13.4564	17.7818
Sobic.001G081900	45.9422	42.7495	48.9249	26.5279	28.9445	24.4058	24.5345	29.829	23.9009	26.6037	18.9959	25.7916	34.5616	30.1782	35.7802	31.0233	30.7813	25.8702	34.8685	32.146	28.7823	27.3711	26.7102	18.845	39.4702	41.2511	52.7181	41.3534	42.3611	22.1743	28.6805	24.3111	21.8785	27.8557	32.0667	14.7084	46.2331	36.0179	37.6228	36.7663	30.8346	28.0875	31.9086	27.9102	24.8095	26.5729	22.647	24.3668	29.2615
Sobic.001G082000	15.1305	16.4263	16.883	12.528	11.5982	13.6178	12.0632	14.1633	12.7832	14.7102	13.8002	13.9116	18.2312	16.4598	15.7803	15.5812	16.1375	13.4479	15.4419	13.0489	13.363	12.5526	14.0998	12.4875	14.7643	10.717	13.0657	14.2954	15.0048	13.0006	12.239	13.4559	12.2948	15.1395	16.3323	10.7377	16.9765	12.3501	12.5861	13.2462	13.1575	11.6891	14.2515	12.4335	13.0307	14.3013	12.7424	13.9426	9.49858
Sobic.001G082100	26.2802	26.4277	25.3773	16.1658	19.6973	18.4077	15.7361	18.7837	17.3934	20.064	19.8461	18.9366	25.5866	22.5193	24.7342	20.8099	21.3212	19.3393	22.6221	20.2424	18.7009	20.4804	20.4099	20.7459	18.0645	20.5472	20.9901	19.4909	18.4188	18.4837	17.9523	19.2812	19.7115	18.8281	20.7794	17.8193	23.0053	24.8269	23.8121	19.0605	20.3046	18.8373	19.2133	19.0588	18.8483	21.0704	18.9476	19.5409	22.627
Sobic.001G082200	4.49043	5.04566	3.19618	0.316481	0.680741	0.423598	0.765213	0.762259	0.579302	0.831279	0.955211	0.804005	4.65054	3.96503	3.78627	0.693822	0.779981	1.14946	1.72124	1.10663	1.36861	0.973726	1.14591	1.25441	1.14129	3.7685	4.03308	0.609212	0.945219	1.1936	0.945599	0.966429	1.04159	0.595657	0.491389	1.07799	3.94904	5.38218	4.79563	0.582538	0.971936	0.703908	0.546943	0.459458	0.617985	1.23125	1.15582	1.0296	9.56774
Sobic.001G082300	1.55458	1.96351	1.03021	0.775255	1.46837	0.639424	1.3485	0.897257	0.908022	1.20698	1.6116	1.04749	1.95157	1.86803	2.13061	1.34596	0.930008	1.37195	1.04929	2.32499	1.59206	0.854808	1.50586	1.88861	1.90394	2.38501	2.99303	1.47369	1.67308	1.87232	2.54239	1.42616	3.16784	2.09455	1.62595	1.46159	1.02604	1.35196	0.95687	0.858072	1.16918	1.17696	0.792053	1.10929	0.497346	1.93948	0.875147	0.763649	25.2821
Sobic.001G082400	6.30232	5.49847	5.06145	2.94242	5.78161	4.27889	3.60189	2.98705	4.32809	3.80107	8.61126	3.88561	10.2782	4.21197	2.84086	3.1107	4.30753	4.00284	11.172	3.15777	2.93044	3.38981	10.4476	7.10367	6.16752	6.21862	5.95494	5.24941	5.03285	3.71756	18.465	14.4463	11.7541	7.70214	9.01019	7.23238	5.02101	5.65859	5.85824	2.3263	3.30131	2.62575	2.61038	3.14997	3.31673	7.15624	3.69674	3.08445	20.085
Sobic.001G082500	0	0.0737798	0.0576197	0	0.383243	0.0470238	0	0	0.0911128	0	0	0	0.0602868	0	0	0	0.151188	0	0.193068	0	0	0.0791849	0	0.287108	0	0	0	0.066733	0	0	0.0659579	0.385106	0	0.0851428	0.246654	0.220663	0.0599128	0	0	0	0	0	0	0	0.135965	0.157148	0	0	1.00377
Sobic.001G082600	0.493655	0.390451	0.461625	0.213937	0.424901	0.465894	0.157137	0.52006	0.246402	0.585756	0.236506	0.200844	0.561837	0.448179	0.361852	0.517084	0.63263	0.451437	0.583186	0.554224	0.608741	0.84502	0.630162	0.518284	0.426609	0.215015	0.872685	0.485723	0.486343	0.376663	0.675278	0.803042	0.462219	0.440666	0.743068	0.40327	0.247715	0.368798	0.527394	0.276082	0.512816	0.531719	0.451522	0.308959	0.351621	0.792589	0.608153	0.679925	5.06117
Sobic.001G082700	0.297015	0.26592	0.227737	0.124322	0.334372	0.26394	0.218567	0.325475	0.193844	0.309595	0.132806	0.190672	0.312332	0.285203	0.353836	0.141412	0.292991	0.135527	0.413408	0.266382	0.442074	0.443514	0.248465	0.453879	0.286342	0.219629	0.458843	0.218245	0.320685	0.16489	0.211276	0.228149	0.406131	0.309189	0.357348	0.0632654	0.372991	0.354349	0.351938	0.336078	0.283657	0.120199	0.488309	0.265158	0.226645	0.413083	0.211618	0.339556	0.970473
Sobic.001G082800	0.37662	0.396584	0.661134	0.327852	0.253699	0.264101	0.369619	0.722838	0.23047	0.470711	0.142532	0.241856	0.284144	0.470402	0.218732	0.289861	0.666514	0.2523	0.241557	0.31174	0.690647	0.243835	0.232297	0.569282	0.502016	0.421149	0.574008	0.616789	0.284338	0.266836	0.247104	0.402142	0.297399	0.507785	0.583875	0.157254	0.454025	0.357836	0.335097	0.615309	0.427872	0.160465	0.798625	0.33415	0.532422	0.410253	0.0790805	0.431097	0.573041
Sobic.001G082900	1.61572	1.67869	1.62917	6.41646	5.41522	5.62146	5.88657	5.61649	5.279	6.373	7.04516	5.52757	2.62483	2.81091	2.08879	6.50589	5.84717	5.81827	4.5731	5.11564	3.6409	5.7487	7.8991	6.54319	3.98307	1.75296	1.8011	3.83054	3.08971	4.58664	4.80345	5.82884	5.59114	5.78471	4.83922	3.7437	1.67814	1.35287	1.96662	5.6797	5.41926	6.04186	4.96332	5.90046	5.88479	6.80356	6.50336	6.02346	19.6648
Sobic.001G083000	0.0547823	0.0684825	0.108851	0.0553906	0.0742136	0.196103	0.109677	0.0823352	0.107144	0.0961049	0.146254	0.141277	0.0998654	0.0823764	0.109492	0.0755994	0.0436787	0.131539	0.141678	0.159189	0.0367024	0.0711612	0.0780499	0.165782	0.138285	0.244197	0.31534	0.0549717	0.0416589	0.0515413	0.0545485	0.0790906	0.0860604	0.0915795	0.0344088	0.0187932	0.148701	0.138578	0.0814178	0.0241692	0.145633	0.109589	0.0694722	0.137717	0.183658	0.0893768	0.116255	0.0660931	0.165557
Sobic.001G083100	29.4222	29.448	29.2694	19.4189	20.1481	20.4881	20.0481	19.4979	21.6801	19.5331	19.2042	21.7031	20.133	21.7066	22.6057	19.0211	17.408	18.3967	15.8465	19.6967	19.4205	17.544	13.4368	14.126	20.853	25.7781	26.282	22.6318	20.6194	19.3942	17.2222	19.0739	17.4854	18.2586	19.4961	13.7666	31.3284	31.3563	28.0499	22.2955	18.5909	19.5555	20.1951	20.6322	19.0826	18.6201	19.7312	20.1419	1.01055
Sobic.001G083200	126.086	98.4048	106.954	78.9307	93.0399	92.9026	82.4144	102.604	87.4049	100.125	101.549	95.2779	104.497	104.337	104.816	113.881	106.574	93.6111	106.627	97.7447	89.178	85.0776	93.0534	75.4889	137.679	153.439	147.455	146.995	127.827	108.726	170.343	167.045	173.74	165.221	178.787	71.0975	97.4192	102.53	95.2016	108.553	112.132	93.3625	100.283	90.5284	97.3776	117.734	94.3921	99.1148	124.602
Sobic.001G083300	1.14027	1.41159	1.20991	1.32834	1.39402	1.29266	0.668601	1.27982	0.666074	1.48076	0.854918	0.919869	1.28414	1.42437	1.96971	1.59771	2.30665	0.71014	1.72061	1.351	1.47648	1.40455	0.938374	1.13708	1.50407	0.977017	2.2328	1.11538	1.25252	0.847567	1.23692	1.15573	0.924003	0.964109	1.05521	0.50159	1.47979	1.21731	1.02086	1.61573	1.46853	1.06457	1.64262	1.21009	1.91166	1.74317	0.976863	1.68192	1.24572
Sobic.001G083400	14.8336	13.007	13.2343	14.179	15.2454	14.8576	13.5871	14.2739	14.8478	15.4875	16.0566	15.0547	14.7412	14.7837	14.4198	15.5819	15.003	16.2646	16.9603	15.1146	16.4297	15.7123	18.0538	17.3041	12.4392	12.7006	12.61	13.6533	14.4281	15.035	13.1521	16.2843	16.2088	16.4474	15.0494	11.0077	14.0745	15.3826	15.2945	15.2912	14.5184	14.282	15.4248	16.1599	14.9076	16.218	14.3471	14.5145	17.4716
Sobic.001G083450	0	0	0	0	0	0	0	0	0	0	0	0	0	0	0	0	0	0	0	0	0	0	0	0	0	0	0	0	0	0	0	0	0	0	0	0	0	0	0	0	0	0	0	0	0	0	0	0	0
Sobic.001G083500	14.8051	18.202	16.369	14.6514	12.5094	13.7244	11.491	15.3199	13.6797	16.4193	7.70761	12.8815	14.5326	13.5455	17.1713	17.9107	19.9695	11.2309	15.9231	15.5528	16.068	17.4609	13.4584	12.3628	22.2821	14.507	23.738	19.778	23.0061	10.0285	13.5187	9.96821	14.1039	16.516	16.6869	23.0186	14.0464	12.3471	9.71573	15.106	20.1042	15.9335	18.9524	10.8573	16.1027	18.7792	13.1664	17.4289	10.4114
Sobic.001G083600	9.90858	9.03653	8.8456	6.77343	5.63222	6.84385	5.18641	6.3158	5.24483	6.75293	8.18105	6.75991	6.86218	6.64926	7.88426	7.07766	8.03425	6.28197	7.88857	7.05328	5.91258	6.32363	7.39618	6.08664	8.88131	9.68961	9.53524	9.96735	9.19175	9.25409	10.6526	9.64488	9.6434	9.98536	10.971	7.11154	7.87222	8.37938	8.25223	5.95771	7.17861	6.01974	6.98328	7.21379	5.87234	6.35833	5.27401	7.50969	10.8094
Sobic.001G083701	0.151931	0.239604	0.05315	0.0958139	0.254433	0.196799	0.202209	0.110168	0.0925606	0.1879	0.0711061	0.21435	0.0574981	0.0939766	0.063517	0.193168	0.148909	0.113433	0.6634	0.468711	0.384429	0.0817967	0.592869	0.277519	0.0673334	0.139934	0	0	0.218583	0.228154	0.0632683	0.266543	0.150111	0.156767	0.175917	0.611359	0	0.119665	0.0551548	0	0.142167	0.325421	0.294589	0.132345	0.18053	0.152147	0.0803948	0.394192	0
Sobic.001G083800	17.6879	18.8306	20.7748	53.152	52.8663	45.9925	54.3865	48.9248	49.0172	49.3417	55.0256	49.5118	28.2054	30.9591	29.2284	49.5418	44.3072	51.6294	44.1599	49.1058	44.1798	47.0799	54.0742	49.2039	37.3412	22.5153	20.9393	37.4281	40.3756	56.8401	43.5822	45.5276	44.1877	43.2886	38.413	34.1712	21.0487	22.2601	21.6827	44.5737	42.6574	52.195	43.3287	54.16	48.0793	44.9532	51.5011	44.9717	4.95129
Sobic.001G083900	28.962	30.2873	31.6789	7.72992	8.39978	8.32641	8.28657	8.37259	8.20701	10.3668	8.96285	10.7081	21.8232	21.8031	22.0072	10.0752	8.8962	7.6065	11.9958	9.25865	11.9581	9.71664	10.7497	10.7876	9.64309	29.6471	33.0274	10.2041	10.0442	9.41373	5.49536	6.02045	6.12266	7.76432	7.88732	3.95495	34.1426	30.5291	34.6116	9.92768	8.63326	7.56408	11.322	9.30749	13.354	13.0526	10.0953	11.9037	0.400714
Sobic.001G084000	2.5726	0.563833	1.36442	0.452887	0.491667	0.924664	0.69828	1.01774	0.845655	1.60503	2.80728	1.27697	2.19253	1.60303	1.33911	0.936682	1.04047	0.938075	2.12718	0.829773	1.15865	0.864372	1.32388	1.40499	0.808304	1.03343	1.07014	0.509234	0.664124	1.04984	2.25237	1.67719	1.49762	1.63901	1.56422	0.596436	1.73207	1.47402	1.83024	0.540499	0.918556	0.431398	0.414312	0.645379	1.11887	0.919236	0.503527	0.976561	7.26562
Sobic.001G084100	367.598	306.303	317.472	357.455	388.578	283.587	325.271	427.738	371.318	369.303	297.961	434.412	277.638	272.335	319.055	374.378	415.497	360.922	417.14	323.942	403.836	390.678	523.141	527.623	286.802	234.374	253.155	342.508	321.916	236.819	242.218	306.11	382.337	351.026	413.605	479.575	310.797	355.007	388.675	467.998	369.625	438.686	473.662	372.074	408.506	494.203	392.271	353.161	457.499
Sobic.001G084133	0	0	0	0	0	0.0282132	0	0	0	0	0	0	0	0	0	0	0	0	0.0708955	0	0	0	0	0	0	0	0	0	0	0	0	0	0	0	0	0.0491487	0	0	0	0	0	0	0	0	0	0	0	0	0
Sobic.001G084166	0.345498	0.201083	0.497802	0.378815	0.335193	0.251256	0.165617	0.0744924	0	0.249545	0.0945885	0.498182	0.15076	0.125679	0.163531	0.171882	0.0976778	0.0753301	0.16112	0.10385	0.247362	0.21103	0.0918001	0	0.351905	0.0916077	0.383234	0.331538	0.276912	0.0735876	0.163717	0.119718	0.193541	0.105288	0.233239	0.21936	0.825374	0.0776043	0.298013	0	0.0957526	0.142925	0.315904	0.27013	0	0.202811	0.104743	0.449548	0.476075
Sobic.001G084200	0.053734	0.0606748	0.0718808	0	0	0.0245209	0.0189037	0	0.0226835	0.0224792	0.0337644	0.0127902	0.241666	0	0	0	0.0354037	0.0542624	0.501398	0	0	0.0405321	0.244216	0.177958	0.0669802	0	0.0960138	0.0722803	0.0542325	0.0150825	0.433849	0.1236	0.283016	0.235077	0.40081	0.109445	0.0676743	0.014296	0.0615775	0.0184244	0.0322815	0.0385284	0.027533	0.0150996	0	0.0720534	0.136218	0	1.53405
Sobic.001G084300	0.923978	1.50251	1.09454	1.30288	0.963465	0.917606	0.644602	0.696901	1.41986	1.09226	1.01926	0.767652	1.23567	1.20124	1.99464	1.02217	1.53682	0.932914	1.17201	1.45627	1.03445	1.25058	1.15404	1.66472	0.534472	1.24561	1.06419	0.695007	0.829798	0.973927	0.328114	0.401312	0.588747	0.38938	0.538157	0.84032	0.886855	1.07272	1.18352	1.22665	0.870433	1.38157	1.22249	0.662924	1.07715	0.828854	1.41756	1.09587	1.26549
Sobic.001G084400	0.559216	0.533853	0.335068	0.232328	0.692712	0.431627	0.455691	0.397105	0.318222	0.486122	0.701058	0.425063	0.612386	0.725084	0.324287	0.466881	0.872367	0.812683	1.15643	0.373637	0.534886	0.649993	1.22501	1.01212	0.439631	0.680363	0.509682	0.471608	0.305113	0.653674	2.07212	1.15973	1.15012	0.606646	0.745107	0.612959	0.531647	0.662004	0.578243	0.290956	0.583818	0.287698	0.30458	0.29876	0.395077	1.0465	0.278431	0.515595	7.28704
Sobic.001G084500	0.080535	0.595322	0.0612744	0.696865	0.645995	0.937197	0.671644	1.23814	0.910592	0.621573	0.880835	1.1015	0.374789	0.529945	0.391631	0.910555	0.539481	0.553588	0.739012	0.776176	0.713999	0.558082	0.606603	0.48289	1.73999	0.229471	0.33162	1.16356	0.92602	0.579864	1.6217	2.59856	1.65752	1.7694	1.76628	1.42572	0.0623301	0.252497	0.577305	1.11021	1.26163	0.679901	0.938969	0.74066	0.484758	0.920428	1.07103	0.631131	0.703224
Sobic.001G084600	11.6742	17.4053	12.0626	13.0836	10.0578	11.2206	11.2784	7.84972	10.4174	10.6729	11.5858	10.5881	8.3774	10.0527	11.3827	8.38767	9.0111	11.9237	7.53996	13.5631	9.76816	8.98778	6.57247	8.91182	17.362	19.2193	18.0457	15.9791	17.8752	18.9104	25.4775	25.1857	26.4851	22.2945	23.2624	31.1985	14.5157	14.1563	13.2182	9.17297	9.68244	14.1608	11.8296	10.3856	10.8288	11.6734	13.1909	12.3441	2.31746
Sobic.001G084700	2.4065	2.28823	1.63367	0.917997	0.767249	0.935441	0.848605	0.711413	0.867487	1.27985	0.977918	1.02273	3.63541	2.01237	2.6833	1.19205	1.33543	1.16359	2.89687	1.3977	0.980831	1.75255	1.41052	2.65799	1.44477	4.21346	1.90659	0.80912	0.733724	1.30749	0.982388	0.539657	1.25986	0.570984	0.643297	0.788736	1.86531	2.76925	2.76216	1.24428	1.67848	1.02327	0.734155	0.947838	1.29574	1.15045	1.34449	0.913156	28.6996
Sobic.001G084900	89.6065	121.297	88.8974	86.3764	53.708	67.3455	59.7085	67.4114	68.2676	78.0753	73.8622	65.2586	82.0587	82.9298	83.7013	73.8819	78.632	63.6692	76.7294	67.8397	67.8002	75.6549	76.2957	77.9467	78.6362	124.001	104.985	74.2387	86.8801	71.6991	83.6845	64.059	92.2457	66.5991	79.6368	94.5078	76.1547	92.2182	82.3625	57.4089	85.1495	77.5862	67.7783	68.9366	64.9185	79.2058	80.7082	76.3077	104.322
Sobic.001G085000	5.34151	4.14828	4.05953	1.58622	2.03791	1.97637	2.05457	2.55224	2.10086	2.53694	2.79487	2.28325	5.45559	4.55136	3.95192	2.49979	3.17818	2.60996	4.34212	2.77448	3.03961	3.01906	4.25606	3.65476	2.37696	3.94077	3.62453	2.50279	2.53611	2.65113	2.41936	2.1798	2.41549	2.6097	2.76229	1.71334	4.64921	4.30219	5.29589	2.25487	2.3899	1.77074	2.16625	2.12798	2.2138	2.60234	2.07602	2.44452	7.27883
Sobic.001G085100	32.6717	36.4096	30.0977	25.5116	22.222	25.1967	24.2195	25.7498	24.1654	26.7786	27.9215	29.5601	28.0856	24.636	27.3501	25.7753	27.8502	26.7103	27.8755	26.5849	24.8249	30.1449	31.0049	31.166	21.7785	30.4483	28.1262	23.7611	23.541	27.473	23.297	23.1324	24.9144	23.095	23.9107	25.7301	32.0831	32.8202	32.3781	25.8242	28.0295	26.9672	23.6871	26.094	26.2959	27.5641	26.429	24.7433	41.837
Sobic.001G085200	3.74301	5.9098	3.61817	4.41948	3.8788	4.91358	2.74775	4.40729	2.78205	5.64651	1.94958	2.79764	3.90996	3.31552	4.30591	5.75781	6.8617	3.69744	6.96694	4.76402	3.68057	5.23359	3.01786	1.71036	7.24017	3.21191	9.09211	6.22932	4.13382	1.4417	4.45385	2.00951	3.47919	5.2602	5.09925	2.59862	4.38736	2.2008	2.98418	4.2299	3.89407	2.75575	7.32035	2.62926	4.93992	6.35996	2.42943	6.64963	0.57013
Sobic.001G085300	14.3846	12.8367	12.9118	10.862	12.3851	11.2323	10.7937	12.5279	12.4325	13.3665	12.6719	12.934	16.9873	15.5006	15.8491	13.6815	15.2541	15.2552	17.7169	14.5722	16.7218	16.369	20.0452	19.2778	11.8687	12.8378	12.525	12.8519	13.6438	14.4213	12.5255	14.3099	14.4723	13.2551	13.9305	10.5672	15.0557	16.7999	18.6758	12.669	14.0341	12.7198	12.0889	13.4675	13.408	13.7535	12.3113	12.3772	16.8491
Sobic.001G085400	747.412	883.053	769.854	600.805	568.819	633.897	513.51	639.184	593.113	644.339	492.858	598.246	687.01	648.806	713.951	639.999	677.855	546.45	646.786	675.277	610.588	577.543	509.382	458.486	725.7	604.588	709.365	676.694	782.267	460.721	530.108	407.305	510.79	502.755	609.901	747.321	694.509	541.912	540.911	604.985	661.417	606.973	647.116	504.762	534.277	631.188	545.012	607.366	619.178
Sobic.001G085450	0	0	0	0	0	0	0	0	0	0	0	0	0	0	0	0	0	0	0	0	0	0	0	0	0	0	0	0	0	0	0	0.632134	0	0	0	0	0	0	0	0	0	0	0	0	0	0	0	0	0
Sobic.001G085500	8.75298	8.3293	8.62034	6.90136	7.58458	7.76301	6.35057	7.82717	7.14102	8.08608	7.91305	8.08656	9.97432	8.76871	9.5269	8.18142	8.77414	8.22448	9.52174	7.54963	7.9675	8.1411	9.43484	10.3692	6.17636	7.97781	7.77618	7.24955	8.23154	8.04627	7.48814	7.19091	7.42998	7.9308	8.10358	3.31387	9.12478	10.327	9.9658	7.71204	7.50363	7.69283	7.37852	7.12645	8.67326	8.82937	6.51932	7.73544	21.333
Sobic.001G085600	27.6769	27.8053	24.9439	33.3275	33.7872	36.4666	35.3181	34.9973	34.7805	35.9884	41.2239	35.443	28.5201	28.0291	27.3231	35.0908	33.0246	35.3496	31.7146	30.9912	30.8152	31.4982	33.347	32.8593	30.2929	29.0158	24.4246	33.7296	32.3136	34.9459	40.2171	49.114	44.2533	46.1555	45.3865	43.6181	27.95	32.1282	28.7662	33.7122	35.6939	33.7641	33.1473	32.2895	35.7151	34.9018	33.6782	33.4102	30.3016
Sobic.001G085700	6.90151	8.13565	9.27501	8.07826	9.24897	8.38112	7.89047	8.01195	8.13143	8.17164	7.4741	8.46003	9.43848	9.76954	9.18636	9.55177	9.71216	8.93652	9.89951	9.34334	9.79725	8.95913	10.0068	10.1532	8.49843	7.30157	8.18346	8.47306	8.26425	8.18075	7.39547	7.19711	7.77756	7.55353	8.76493	6.46744	8.92081	9.26476	9.26227	8.51309	9.26509	8.38643	9.87971	8.47798	8.92839	9.81874	8.14821	8.23284	11.1737
Sobic.001G085800	8.51853	9.38647	8.65025	5.25822	5.47445	5.68083	4.83789	5.61116	5.62691	6.65904	5.89714	6.05426	7.84431	7.70889	9.397	6.33399	6.77634	6.40669	6.8496	6.31488	6.64869	7.53268	6.99467	6.41875	7.19671	8.93774	8.57079	6.85216	6.81519	6.48465	5.60623	6.0918	6.56508	5.53912	5.5299	5.00466	9.31725	9.83674	9.08884	5.90513	6.89838	6.5184	5.38445	6.47918	6.30912	6.663	5.7396	6.71994	8.14866
Sobic.001G085900	8.26419	8.04002	8.97007	8.83145	8.65773	7.92301	7.38895	7.99706	7.76288	8.51576	8.84013	8.96566	8.71314	8.1859	8.69292	8.92567	8.12959	7.8413	9.26896	7.592	7.6494	7.13508	9.56596	8.96721	7.5679	6.85464	6.96381	6.91196	6.01165	6.40107	6.30152	7.75553	7.87435	6.65671	8.00134	9.18666	8.17748	7.96858	8.70906	8.58181	7.97695	8.50984	9.33295	8.16661	8.26292	8.74598	7.3673	8.80088	12.1431
Sobic.001G086000	1.53376	1.38339	1.00811	0.602612	1.43135	0.881066	1.10941	1.46058	1.51004	1.0669	0.868147	1.31759	1.07688	1.39177	1.32572	0.938079	1.30298	1.47549	1.5659	1.14332	1.06636	1.40543	1.12456	0.976452	0.734564	1.03341	0.801779	0.672274	0.75593	0.481398	0.954393	1.02922	1.21437	1.23469	1.83384	0.914779	1.54753	1.01472	0.829364	1.56507	1.04203	1.36251	1.44845	1.23057	0.825885	2.1554	1.14377	1.01084	3.81665
Sobic.001G086050	0.420847	0.385068	0.335483	0.108023	0.142221	0.340206	0.218797	0.295392	0.105888	0.321298	0.158965	0.428478	0.12597	0.196271	0.424817	0.768034	0.410965	0.0633749	0.0656061	0.345109	0	0.184193	0.0734374	0.216442	0.224175	0.147879	0.296408	0.195973	0.0832869	0.324696	0.199779	0	0.0871547	0.0850339	0.126849	0.184894	0.316685	0.0658313	0.0574387	0.261647	0.14976	0.417155	0.0659406	0.282788	0.194639	0.229907	0.272715	0.317954	0.500596
Sobic.001G086100	0.135513	0.153039	0.0457785	0.265644	0.118946	0.140485	0.304516	0.203514	0.174627	0.176979	0.131809	0.298769	0.203848	0.0810534	0.0578036	0.467362	0.273328	0.310344	0.426295	0.0696046	0.11802	0.155217	0.296931	0.356446	0.255467	0.12626	0.123903	0.111766	0.0687325	0.0579067	0.114586	0	0.144604	0.140602	0.160808	0.201167	0.154049	0.0537741	0.235919	0.219562	0.125955	0.149581	0	0.241058	0.169608	0.281796	0	0.10579	0.117973
Sobic.001G086200	150.461	136.572	134.925	189.076	175.142	166.055	176.347	186.56	181.319	170.91	143.578	196.231	136.299	134.585	135.331	184.285	163.746	181.676	169.951	165.691	168.596	182.259	202.943	194.94	168.616	125.285	140.736	183.296	172.146	172.791	148.706	151.83	169.445	150.668	159.663	141.901	134.202	137.07	147.172	176.682	168.202	189.453	173.584	165.879	172.313	190.638	155.998	148.562	178.679
Sobic.001G086300	38.9157	30.5386	31.78	26.6102	20.3214	20.3813	19.206	22.7241	22.565	25.7141	19.8363	24.2008	26.7134	23.1025	23.6423	23.4011	25.9963	22.9651	24.493	23.5211	22.4285	17.7497	22.9639	18.8975	17.2065	21.641	24.1022	22.2655	22.0315	13.0437	17.6079	15.4647	19.0124	18.5845	22.8733	21.154	33.6695	28.4898	28.1232	23.5972	24.8506	22.6028	21.9484	21.2034	17.1893	23.8458	21.0241	20.7255	20.9717
Sobic.001G086400	0.312241	0.0889674	0.0396173	0.644674	0.284148	0.28967	0.129723	0.0632671	0.623169	0.104604	0.0663828	0.153783	0.172839	0.103752	0.310681	0.0960491	0.167115	0.493796	0.203185	0.0871948	0.111532	0.370081	0.117784	0.378927	0.125672	0.0804645	0.133615	0.259071	0.110031	0.023338	0.0957621	0.066584	0.0561517	0.322922	0.0438564	0.179195	0.0857631	0.294456	0.246701	0.211371	0.131414	0.0607038	0.174713	0.26999	0.11781	0.151492	0.15103	0.0621286	0
Sobic.001G086500	1.22142	0.788423	0.806823	0.616361	0.432543	0.753607	0.811697	1.22511	0.790557	1.11021	1.15245	1.62693	1.10088	1.30895	2.07237	1.07302	1.1491	1.05558	1.71662	1.38744	1.35492	1.76487	5.35163	2.26286	0.503791	0.728426	0.800474	0.61951	0.909162	1.32879	0.655687	1.0268	1.16256	0.595232	1.06973	1.28561	0.741033	0.891641	0.256497	0.483861	1.05995	0.94409	1.21717	1.78005	1.22602	1.61033	1.95489	0.977631	0.376537
Sobic.001G086600	13.2842	12.9609	11.5916	11.1128	10.3779	11.4523	10.3444	10.8332	11.0307	11.2904	13.0758	11.932	14.1908	13.4116	13.764	12.9038	13.8052	12.3096	15.0091	12.2499	12.6703	14.058	16.0305	16.424	11.3029	12.3561	11.9597	10.8976	12.0065	13.914	12.2976	14.356	14.8352	14.0745	13.755	11.143	11.5276	12.3333	13.6523	10.8082	12.4692	10.7367	11.342	11.8602	10.9848	11.843	10.8911	12.262	19.9056
Sobic.001G086700	0	0	0	0	0	0	0	0	0	0	0	0.025923	0	0	0	0	0	0	0	0	0	0	0	0	0	0	0	0	0	0.0291778	0.062036	0.0437678	0.181941	0.0385191	0	0.0203768	0	0	0	0	0	0	0	0	0	0	0	0	0
Sobic.001G086800	1.62308	1.58663	0.972964	20.1052	18.5883	21.8871	20.8159	18.3293	20.7646	18.1824	31.6008	23.2638	6.08043	3.22998	3.46117	14.6971	19.201	30.2385	28.5649	19.4487	17.6315	45.1662	48.9369	60.3618	9.57389	2.79695	1.32998	7.52	12.222	55.1855	25.1857	23.8159	22.3728	29.3613	25.3751	62.0715	1.0136	1.70452	2.31152	17.1554	14.4967	19.81	11.7137	15.6014	24.2618	11.3167	13.8176	17.3624	14.1545
Sobic.001G086900	13.2282	11.8438	12.3838	14.935	15.8112	16.2441	14.0897	13.8152	15.255	15.1786	14.6562	15.5418	11.7147	13.8569	12.8558	15.1249	14.9622	16.0296	15.3168	13.7253	13.8013	15.6245	18.7718	17.4755	12.8055	9.92791	10.0181	14.6895	12.6769	15.8734	16.2524	20.2572	20.2763	16.2584	14.6752	11.649	11.4938	12.1354	12.9759	16.473	16.1732	16.2459	14.0115	15.4857	15.2288	16.4061	14.6319	15.0187	28.1815
Sobic.001G087000	3.54406	4.30394	4.51819	4.21874	4.81938	3.91207	3.95338	4.50293	4.46327	4.8162	5.25097	4.14296	5.57455	4.74501	4.48393	5.6968	4.16127	5.40052	5.9474	5.77085	5.0237	5.22246	5.19149	6.7634	7.61615	6.06633	5.51307	6.48943	6.2649	9.35054	7.99864	7.80702	8.4756	8.84617	8.33016	6.91382	4.36464	4.06978	4.82206	3.60866	5.64808	4.62616	5.0733	5.24807	4.22153	4.69883	6.54152	5.36407	7.04619
Sobic.001G087100	38.6033	33.8781	35.373	15.949	18.2412	17.1954	18.1252	19.0816	19.9661	20.4157	18.2004	20.2051	32.4182	33.9365	35.7228	20.0979	19.0712	20.6056	23.1597	23.4509	24.6085	20.491	19.6292	19.5067	18.4224	31.9737	30.3071	19.7955	19.5086	19.9059	16.0777	15.7493	16.0014	17.2585	17.9479	13.1266	36.8307	40.5499	36.7929	19.3566	17.9682	18.572	22.0071	20.8566	21.9905	22.7208	18.1956	18.8559	31.0294
Sobic.001G087201	0	0	0	0	0	0	0	0	0	0	0	0	0	0	0	0	0	0	0	0	0	0	0	0	0	0	0	0	0	0	0	0	0	0	0	0	0	0	0	0	0	0	0	0	0	0	0	0	0
Sobic.001G087300	0.371365	0.127154	0.278895	0.47343	0.45503	0.54847	0.52058	0.84448	0.673593	0.375031	0.305839	0.387495	0.395984	0.370286	0.361519	0.442066	0.265962	0.510443	0.372341	0.908984	0.592247	0.609284	0.22621	0.760114	0.0483055	0.234838	0.0468452	0.0842385	0.0538377	0.126015	0.0427196	0.120694	0	0.0523111	0.121279	0	0.357323	0.378409	0.288294	0.702951	0.283471	0.636296	0.543263	0.533262	0.203296	0.609481	0.346712	0.532801	0.682366
Sobic.001G087400	21.3793	22.1996	18.5981	28.4846	31.2489	26.806	30.2303	26.7108	31.5298	26.6763	25.5221	33.1647	18.3099	23.4958	22.043	24.7944	26.8659	26.5185	24.038	27.0596	26.3173	31.2007	29.0641	29.0597	22.1585	25.3829	21.2375	20.8374	22.5654	24.1381	25.5101	18.8857	23.4301	18.5294	20.3664	30.5388	17.9016	23.8731	22.0081	27.2322	26.0891	32.1436	26.709	27.9853	29.075	28.3581	28.6601	23.9349	50.4817
Sobic.001G087500	0.517325	1.03372	0.568367	0.711726	0.464679	0.282116	0.32659	0.523625	0.655409	0.737403	0.435818	0.715468	0.220241	0.499756	1.22957	0.416386	0.825133	0.727549	0.861919	1.005	0.62034	0.863822	0.352987	0.564276	1.10239	1.28896	1.85973	0.573284	0.853543	0.509413	0.979384	0.472381	1.11333	0.208642	0.599972	0.522669	1.01239	0.671336	0.527101	0.548005	0.280519	0.747209	0.516298	0.353196	0.911669	0.444099	0.785647	0.338039	1.02438
Sobic.001G087600	16.4498	18.2134	19.2594	18.1435	22.0501	19.4673	16.803	19.2534	19.3084	19.6209	17.5849	20.363	20.1244	19.9567	21.0037	21.1502	21.3684	20.2874	21.9168	20.9397	20.6635	20.3392	22.234	20.8889	20.4427	19.4473	21.1418	20.7603	20.7429	21.863	20.2016	22.4457	23.5793	21.7922	22.6419	18.8127	20.2228	21.1488	20.4367	19.1437	19.7218	19.4292	21.047	18.6812	20.4595	20.9079	16.5606	20.4677	20.3898
Sobic.001G087700	5.28247	7.38956	5.2384	9.2641	9.68669	9.0753	9.53532	8.45771	11.1369	10.5631	9.59169	8.26364	5.63156	5.69251	5.48777	8.5547	7.50026	8.48449	6.76804	8.1406	6.04831	9.37626	7.35375	8.95834	11.7137	6.10876	5.39419	9.86636	11.9685	19.2594	12.4586	12.3793	17.1296	13.3836	13.3528	30.2966	7.38732	6.30237	8.11591	6.90355	7.61704	8.63455	9.44892	9.32178	10.449	10.2979	10.7851	9.86125	6.30479
Sobic.001G087800	0.434334	0.240005	0.399052	0.388221	0.441712	0.430011	0.334985	0.374273	0.335198	0.394937	0.348008	0.403897	0.544571	0.435354	0.386822	0.398766	0.400042	0.437452	0.365129	0.431277	0.48831	0.510235	0.54515	0.528733	0.256707	0.262698	0.382049	0.293035	0.255626	0.359776	0.303271	0.395683	0.338576	0.266547	0.189981	0.27113	0.477606	0.46534	0.45666	0.362896	0.426584	0.399023	0.443578	0.404694	0.524715	0.398934	0.348368	0.417806	0.594169
Sobic.001G087850	0	0	0	0	0	0	0	0	0	0	0	0	0	0	0	0	0	0	0	0	0	0	0	0	0	0	0	0	0	0	0	0	0	0	0	0	0	0	0	0	0	0	0	0	0	0	0	0	0
Sobic.001G087900	124.771	122.577	105.597	95.727	90.417	91.8455	91.4816	89.7084	103.894	101.06	103.116	104.052	116.705	130.109	117.808	104.08	106.059	99.5185	114.998	114.14	108.131	119.396	119.276	120.41	85.2643	126.769	106.742	92.0345	96.1984	108.756	109.92	86.8738	113.888	75.956	73.2569	124.496	115.955	121.344	133.054	87.871	105.604	94.3254	91.8772	98.1862	99.1454	107.923	120.972	111.871	143.076
Sobic.001G088000	2.35087	3.22435	3.12121	2.44372	2.82282	2.82861	1.88665	2.72471	2.08695	3.31673	1.48397	2.17494	3.11096	2.77936	3.56159	3.45248	3.47017	2.73968	2.94693	2.30791	3.39798	2.9415	3.00602	1.57662	3.17558	3.25285	4.56968	3.08767	2.67933	1.4623	2.57126	2.13347	2.21694	2.92533	2.92532	1.03282	2.60528	2.21591	2.37273	3.28502	3.74025	2.52305	3.23299	2.41574	4.08763	3.05464	1.82451	3.13784	2.95583
Sobic.001G088100	23.7101	22.8793	22.1719	18.4386	19.4799	20.8256	17.4841	18.6059	18.3597	21.7123	23.5079	22.4804	26.1177	23.2709	24.2049	21.4646	22.286	21.0848	25.9762	19.7769	22.0224	21.9636	26.5429	25.1684	19.1121	22.4576	22.6564	22.4785	21.3154	23.4097	20.1032	23.5846	23.2287	22.8431	25.6854	18.991	20.56	22.0149	21.8678	20.1895	19.1572	18.3204	20.9991	20.1209	19.8902	21.7032	17.8952	21.6825	22.6145
Sobic.001G088200	44.1348	38.5537	41.0806	32.8151	32.0277	30.4517	35.9697	39.3983	31.2755	36.1975	29.7189	33.8136	40.2382	39.8207	36.4785	37.6331	36.0991	33.0728	35.3674	34.8469	31.8686	33.8172	33.488	30.0556	33.0474	46.6595	48.1337	34.6955	31.5054	32.2977	35.5658	31.3717	28.366	35.9407	34.4246	26.1042	41.3616	44.5149	43.8021	38.3291	34.6242	36.1878	34.7511	34.9565	37.7657	39.5154	36.8165	31.9969	40.1669
Sobic.001G088300	4.94882	4.89116	4.25861	2.17768	2.00847	2.50276	2.93143	2.49544	2.23991	2.87738	4.1589	2.81316	8.84543	7.63905	6.42586	2.43459	2.32031	2.31063	3.7408	4.52536	3.67006	3.98806	3.4866	2.73544	4.82765	6.95349	6.57955	4.41679	3.87963	4.14703	3.10161	2.45676	1.4802	2.39383	3.05578	2.53888	3.43532	3.9138	3.44487	2.23173	3.07685	1.94904	2.37764	3.61759	3.31348	1.69435	5.20226	2.638	3.48122
Sobic.001G088400	3.35474	4.33811	4.49262	3.32718	4.5071	3.82478	2.49844	4.21699	2.43219	4.45616	1.74062	3.46484	4.53221	3.69768	4.80866	4.86829	6.50353	2.72761	5.37097	3.94495	5.09306	5.03609	3.77758	3.91437	3.88261	3.13792	6.55978	3.86801	3.96305	2.12555	2.95372	3.01701	3.3495	4.44863	4.2842	1.75189	4.27808	3.4154	3.14621	4.44492	4.74614	3.55125	5.96689	3.42172	4.93606	5.45817	2.89651	5.46946	3.33116
Sobic.001G088450	0.199983	0	0	0	0	0	0	0	0	0.0711947	0	0	0.0216449	0	0	0	0	0	0	0	0	0	0.0245581	0	0	0	0	0	0	0	0.0240231	0	0.0904979	0	0	0	0	0	0	0	0	0	0	0	0	0	0	0	0.0510164
Sobic.001G088500	10.7475	13.1117	13.1531	9.49345	11.0352	11.2655	9.99168	9.65967	10.3024	11.3605	10.6793	11.8694	12.8174	11.3422	11.6872	10.3874	11.1678	11.1847	11.5256	9.9018	9.94479	11.303	12.616	11.7122	11.8548	11.787	12.7291	10.9115	12.4482	12.1061	12.0633	11.5364	13.9519	11.7573	11.9245	13.8803	13.4825	12.7401	12.5186	8.39587	9.40052	9.59123	11.7516	9.28628	9.69878	10.96	10.6626	10.057	10.9369
Sobic.001G088600	0	0	0	0	0	0	0	0	0	0	0	0	0	0	0	0	0	0	0	0	0	0	0	0.24067	0	0	0	0	0	0	0.165402	0	0	0	0	0.0581444	0	0	0	0	0.188324	0	0	0	0	0	0	0	0
Sobic.001G088700	44.1024	39.6662	43.1654	21.1636	22.5228	23.0069	24.5867	25.8593	30.0552	22.7295	19.3	22.0632	23.0325	26.6308	31.6736	23.1436	22.285	22.1837	18.718	29.2859	24.2092	20.0296	14.7733	12.2574	27.3332	46.6861	42.9668	29.3494	24.0157	19.3615	20.1463	19.415	14.4111	21.7776	19.6457	15.0675	42.1116	41.4269	41.5368	29.9944	25.5192	27.3174	19.3252	29.3415	25.7168	21.1463	21.7292	16.9655	1.36528
Sobic.001G088800	15.6575	14.5803	15.8972	10.4244	8.10492	13.489	10.906	12.4265	10.7446	13.4104	15.1881	14.0656	17.4844	15.0071	14.4684	11.2475	14.0725	13.6921	12.8016	11.068	10.1935	9.86849	11.4599	9.5619	22.5	15.1474	18.0039	19.6534	20.1977	18.4986	18.5483	17.0635	15.3104	19.7076	17.3212	17.3409	13.6195	13.5775	10.2607	11.2463	13.4262	9.70974	11.9451	11.2551	9.98162	8.01613	9.95737	10.612	9.10166
Sobic.001G088900	6.1619	5.70123	5.96365	4.57318	4.87614	5.2088	4.9496	5.0451	4.80462	5.29814	6.80407	5.8581	7.37594	5.63235	5.24958	5.24844	5.17029	5.70031	6.3778	5.19904	5.15401	5.25629	6.34111	6.25751	8.2471	6.63533	7.6057	8.62196	8.43887	8.28505	7.39635	7.6209	8.24817	8.21266	8.2015	5.91454	6.01051	6.40396	6.71656	4.50813	5.11027	4.72346	5.64467	4.88176	4.83216	5.5654	4.72922	5.25603	6.88486
Sobic.001G089000	100.638	128.147	119.598	24.3619	29.2234	24.3417	25.8414	28.2063	32.5433	28.3134	22.3246	28.1855	58.1961	64.2605	82.092	31.0154	28.8737	27.3772	27.9969	35.9759	37.9907	25.9976	18.7149	19.031	51.0317	172.13	169.108	49.0121	47.8732	36.1153	33.7551	30.1599	43.5637	46.7828	40.5535	35.5973	126.279	125.136	110.957	28.1517	29.948	33.2876	36.129	31.0151	34.2008	36.5619	30.1814	32.8012	48.2781
Sobic.001G089100	290.532	279.444	303.924	258.86	264.833	226.599	259.848	264.728	253.202	266.259	205.034	286.457	281.523	307.81	305.174	271.208	254.34	234.228	222.227	256.491	267.451	233.403	207.599	198.242	227.86	255.049	293.733	248.426	243.324	212.067	169.3	194.121	199.271	239.682	245.138	213.817	309.633	278.627	293.035	265.822	260.968	272.402	297.539	270.154	286.379	325.941	265.372	256.554	215.476
Sobic.001G089200	2.62793	1.97225	1.86767	1.13133	1.62453	1.79595	1.51485	1.66026	1.00257	1.87439	1.89434	1.72113	2.21429	2.02058	1.42137	2.22961	2.07383	1.53195	0.803602	1.1143	1.81944	2.51706	1.35179	1.78446	1.0017	1.67003	1.36731	1.46404	1.37121	1.17156	0.760547	1.18706	0.926703	1.11675	0.87514	2.70777	2.51011	1.93482	1.85561	2.023	1.92064	2.04989	2.29194	1.95091	1.028	1.98659	1.4889	2.00428	2.44897
Sobic.001G089300	0	0	0	0	0	0	0	0.028762	0	0.0429967	0.032923	0.0246912	0	0	0.117576	0	0	0	0	0	0.0303275	0	0	0	0.095413	0.0706661	0.0371981	0	0	0.0824529	0.0308844	0	0	0.158767	0.0863609	0.0589704	0	0.0287635	0	0.0421806	0.175471	0	0.0281644	0	0	0.0483486	0.0365466	0	0
Sobic.001G089400	0	0.0579315	0	0	0	0	0	0	0	0	0	0	0.0959017	0	0	0	0	0	0	0	0	0	0	0	0	0.0604963	0	0	0	0	0.0539039	0	0	0.0682748	0.049292	0.0284303	0	0.0488752	0.048858	0	0	0	0	0	0	0	0	0	0
Sobic.001G089500	22.9846	23.315	23.3838	26.5226	25.4302	25.039	22.1836	24.5038	23.982	23.7123	20.9479	26.2896	22.3976	22.6698	24.1702	27.7875	30.0117	25.9278	25.798	25.7071	26.7691	25.7079	29.9155	28.7964	24.282	20.4702	25.4459	29.1896	27.4158	24.5712	21.4187	21.6963	24.7504	24.2566	27.9508	29.9146	23.2435	20.4888	20.9499	28.0196	25.4104	25.5711	25.7524	23.2513	22.9945	25.3968	22.1506	23.7551	17.2551
Sobic.001G089600	6.64811	7.97075	8.5904	6.29683	7.50845	7.39322	6.7134	6.81706	6.52099	7.26313	6.97562	7.15612	8.60768	7.40977	7.20609	7.60767	6.98906	6.70444	7.62474	6.91975	7.3225	7.09554	7.62459	7.587	8.85076	7.91358	8.22586	8.14462	8.38214	9.1635	8.39647	8.06388	8.46919	8.8418	8.88836	8.37583	9.14854	7.79489	8.16868	6.67988	6.8757	6.09786	7.94998	7.02067	6.89807	7.64178	6.21172	6.92436	9.66972
Sobic.001G089800	9.3748	8.48611	9.70262	6.65499	6.8869	6.96355	7.25163	7.24129	6.61515	8.01749	8.13236	7.6182	9.46783	8.0682	8.78999	7.71314	7.82029	8.14096	9.28661	7.43585	7.79794	7.25198	9.22322	9.2149	7.81233	7.40374	7.58388	8.03313	7.45682	9.07647	7.59176	8.11536	7.51719	6.88115	8.00969	6.00962	8.39196	8.55661	9.02484	7.05238	8.87108	7.4217	7.00885	7.88641	7.10536	8.09102	6.86017	7.03911	15.9908
Sobic.001G089850	0	0.214804	0	0	0	0	0	0	0	0	0	0.143458	0	0	0	0	0	0	0	0	2.56955e-08	0	0	0	0	0	0	0	0	0.14063	0	0	0	0	0	0.10426	1.68531e-09	0	6.52724e-09	0	0	0	0	0	0	0.138945	0	0	0
Sobic.001G089900	2.01613	1.70117	2.25659	2.28761	4.18622	2.73023	2.54159	2.46533	2.95468	2.5948	2.19088	2.71819	2.89599	2.42669	2.71531	2.69016	3.02985	2.95047	3.34682	2.75361	2.49618	2.80825	2.99084	3.89793	3.77553	2.82578	2.98623	3.18278	3.94859	4.00623	3.26815	3.59951	4.76623	4.57466	3.87395	2.24972	2.70457	2.51277	2.86059	2.42918	2.57093	2.85693	3.1099	2.57429	3.09304	3.63777	2.9678	3.28782	5.66413
Sobic.001G090000	3.09014	2.96134	2.63331	1.67982	2.35265	2.21484	2.43871	2.55282	2.20534	2.85829	1.59414	2.09182	2.29079	3.05999	1.90214	2.43972	3.19519	2.39593	2.2529	2.30135	2.27833	2.24316	2.09704	1.7159	2.10003	3.8837	2.78258	1.59821	2.0437	2.01671	2.8853	2.16112	1.97947	1.53825	1.89575	1.48973	2.58446	4.14444	3.31931	2.15558	2.70987	2.04527	1.93916	2.81131	3.39093	2.27828	1.70418	2.04615	8.69574
Sobic.001G090100	12.1362	10.4488	12.2727	9.62553	10.0652	9.3639	8.27472	10.1325	9.2298	9.7063	8.33689	10.1816	12.0487	11.3124	11.5208	10.3614	11.5339	9.58663	11.4368	9.02056	10.7442	10.5024	11.2943	10.3761	9.81912	10.5282	14.0426	11.3271	10.6113	8.59482	9.04236	9.40438	9.5661	9.98609	10.915	7.70443	12.8814	11.2491	11.5688	10.5317	11.3225	9.67667	11.3229	9.52777	9.93186	10.8299	8.96552	10.427	12.4429
Sobic.001G090200	58.0987	63.2829	53.7053	7.72901	8.07139	8.71113	7.94746	9.09918	9.32522	7.56652	8.10439	8.90098	20.3404	19.8773	21.9601	7.79352	7.55853	8.17111	8.16688	10.9844	10.0105	7.3381	4.72049	5.83763	12.8971	73.5794	57.6353	11.9298	12.494	9.86316	8.63667	7.21792	7.04022	7.3901	7.48788	14.7897	61.596	62.2662	59.519	8.98167	8.65666	9.88466	8.20353	9.16973	9.22156	8.11836	8.36041	9.17419	0.0419619
Sobic.001G090300	7.44238	8.52105	8.86608	7.62657	8.23917	7.20822	6.27035	7.50719	6.575	7.97649	7.3672	7.8338	8.88833	7.95444	8.7246	8.49553	8.25772	7.51467	8.40615	7.21418	8.38872	7.77687	8.40154	7.68552	8.33158	8.05031	8.66747	7.7971	8.11376	7.72197	7.36447	7.99441	7.89314	8.82773	8.99274	5.79744	9.30665	8.17427	8.89038	7.3034	7.52962	6.68368	8.35351	7.05709	7.08771	8.10931	6.56562	7.41336	9.30624
Sobic.001G090400	17.8311	16.4978	17.034	14.0808	13.1707	15.386	13.8385	14.4832	13.6642	14.7586	17.1759	15.3368	17.5739	16.311	17.3042	16.7773	17.3541	15.0366	16.5778	16.0784	17.6308	14.5568	17.4686	16.9894	15.058	17.7621	18.6317	18.0721	15.2869	16.8813	17.5284	17.8522	18.3385	17.2588	17.8125	13.9782	16.5596	19.1036	18.5125	15.5221	16.0179	15.0519	14.6404	15.0316	15.3935	14.7042	13.5039	16.0933	23.5216
Sobic.001G090500	103.016	92.5996	91.1059	34.8958	36.9252	41.5633	43.5378	44.8526	41.5848	50.9317	57.3312	43.2671	104.925	100.288	103.573	51.3334	52.9277	50.0005	69.1861	58.6773	63.8903	50.9693	56.9611	55.9283	65.2841	96.4189	92.2275	68.4161	69.8615	67.2647	48.7453	57.6902	54.4392	65.8224	67.7969	42.1545	93.8231	98.2918	92.6907	42.8322	42.509	39.915	49.933	49.2606	46.6422	49.4342	45.5423	50.1166	53.0327
Sobic.001G090600	4.31922	4.45109	5.72114	7.14306	7.52351	5.57946	6.64943	6.66532	7.03487	7.08486	6.57344	7.2251	5.82235	5.87886	6.69198	7.90331	6.71989	6.8161	6.8315	7.18568	8.72182	7.42862	12.0652	10.0542	5.48523	3.69918	4.55504	5.90406	5.99416	7.03273	3.40787	5.44578	7.81525	6.41961	6.36169	4.43943	5.57835	4.56757	5.37885	5.39752	5.5941	7.58199	8.11011	7.56761	6.03321	8.02348	6.50157	5.53247	15.4334
Sobic.001G090700	5.70483	8.15304	5.57148	6.2389	6.57376	6.71107	7.57922	7.09317	6.83825	6.54736	6.35939	7.2514	5.74469	5.75378	7.31961	5.51181	5.77742	5.40602	4.70552	5.19029	6.12674	5.59838	3.56276	4.39273	8.73172	7.46959	6.27423	6.91392	8.37617	8.27504	6.83479	5.75549	5.78825	5.7396	5.5023	14.7559	6.86187	5.75427	5.05029	6.6862	6.44	6.71484	5.78513	7.31802	5.88993	6.27521	6.21755	7.24998	0.185448
Sobic.001G090800	4.71586	4.90831	5.08347	3.41522	4.4099	4.00978	3.67239	4.2434	3.95015	4.43547	3.4686	4.32544	5.13396	4.98958	5.30796	4.8676	5.29954	4.74656	5.60547	4.60804	5.47947	5.55078	5.96726	5.67866	4.38372	4.66023	5.56175	4.75154	4.69355	4.4688	4.01609	4.99009	4.99209	5.28735	5.49983	3.70001	5.60524	5.81145	6.27501	4.18002	4.37815	3.7147	4.88769	4.37252	4.8446	5.41598	3.6382	4.49546	7.01392
Sobic.001G090900	0	0	0	0	0	0	0	0	0	0	0	0	0	0	0	0	0	0	0	0	0	0	0	0	0	0	0	0	0	0	0	0	0	0	0	0	0	0	0	0	0	0	0	0	0	0	0	0	0
Sobic.001G091000	0	0	0	0	0	0	0	0	0	0	0	0	0	0	0	0	0	0	0	0	0	0	0	0	0	0	0	0	0	0	0	0	0	0	0	0	0	0	0	0	0	0	0	0	0	0	0	0	0
Sobic.001G091100	9.02807	8.23481	10.3254	9.48009	12.5371	11.3754	8.46387	11.8852	11.8041	12.5266	9.51408	8.81687	9.81843	13.2673	8.27703	11.1381	13.0314	10.746	12.7431	9.76526	11.249	12.9934	14.7801	18.3006	13.223	14.5012	14.4458	13.6143	12.1599	11.3184	15.4697	13.1441	12.0238	8.98347	12.0884	12.886	9.06103	9.64328	16.4983	9.56248	12.8696	10.7286	9.98235	12.2874	10.0408	12.2027	16.345	11.9307	18.8951
Sobic.001G091200	2.84131	7.44814	4.51461	4.10532	7.81567	4.96396	5.33861	5.45082	5.67836	5.81227	5.43237	7.03514	4.75008	4.83966	4.83668	5.02858	5.12638	6.50308	6.7092	4.91361	4.73925	7.27642	4.25381	11.4367	7.11703	6.95944	6.87295	5.84518	5.93784	5.94945	7.16297	4.99177	6.93003	3.4106	6.72532	8.76297	4.87605	5.99568	5.19524	5.59078	5.73005	4.07795	7.06953	5.49873	5.73973	5.67246	5.95347	7.09668	4.41238
Sobic.001G091300	47.2212	44.1853	44.7465	34.5439	33.4456	34.3756	29.7437	30.75	30.7325	33.3535	39.1197	34.0576	36.4539	33.9387	34.4758	34.6834	36.6679	35.5506	38.9122	34.5848	32.6811	35.3378	43.8766	45.0743	31.3383	46.4529	48.2206	32.1251	34.3326	34.4719	38.1826	36.8753	40.2583	35.9249	38.1259	30.4823	43.192	50.9798	50.1703	35.4788	35.69	30.7965	33.1007	32.7521	33.2995	34.4875	33.0474	29.7374	61.6744
Sobic.001G091400	7.48683	6.39107	6.72563	4.89529	5.30711	5.66756	5.39723	5.45827	4.89812	5.68017	7.03034	6.14764	7.02946	6.35755	6.5559	6.0043	6.11531	5.94294	7.53989	5.28202	6.12545	5.73345	7.30759	6.35724	5.84615	5.92943	6.005	6.47209	6.277	6.92263	6.03847	5.81376	6.1796	6.60513	6.34723	4.75468	6.85391	7.13639	6.77946	5.54581	5.36851	5.10529	6.27912	5.31699	5.82966	5.85178	4.9223	5.43814	8.22223
Sobic.001G091500	0.275133	0.745427	0.884776	0.921134	0.725152	0.583529	0.367333	0.696476	0.43139	0.784416	0.376516	0.540894	0.454651	0.611281	0.573336	1.08666	0.822737	0.592301	0.515891	1.13043	0.605025	1.13682	0.446426	1.09661	0.841313	0.759004	1.08944	0.462627	1.14584	0.411348	0.585205	0.543368	0.518469	0.640606	0.606614	0.636641	0.959104	0.461005	0.586471	0.54045	0.955123	0.288276	0.81091	0.537224	0.925447	0.800383	0.307467	0.617045	0.524173
Sobic.001G091600	0.0577233	0.0583947	0.123624	0.218412	0.09642	0.109994	0.223414	0.130921	0.0694918	0.141807	0.108217	0.040664	0.13213	0	0.0478898	0.0496782	0.169625	0.043965	0.186502	0.0599971	0.14509	0.0612121	0	0	0.156606	0.0540972	0.222416	0.145471	0.109081	0.0459522	0.096402	0.137788	0	0.121657	0.225501	0.34269	0.0440395	0.0908115	0.128453	0	0.109223	0.165016	0.179878	0.102817	0.391267	0.116228	0.18258	0.0423279	0.667914
Sobic.001G091701	0	0	0	0	0	0	0	1.09285	0	0	0	0	0	0	0	0	0	1.27117	0	0	0	0	0	0	0	0	0	0	0	0	0	0	0	0	0	0	0	0	0	0	0	0	0	0	0	0	0	0	0
Sobic.001G091801	697.319	531.641	643.845	443.355	480.387	476.319	442.76	544.884	460.94	458.806	413.459	458.61	573.572	554.863	553.687	537.595	554.108	491.014	527.627	511.029	546.768	437.723	405.005	329.222	553.291	504.688	600.029	614.879	608.511	389.946	463.561	391.263	363.183	445.753	541.533	488.02	589.62	497.12	465.234	583.324	533.248	517.193	524.514	477.907	484.291	478.26	417.962	442.275	485.328
Sobic.001G091900	18.2427	19.8549	18.0905	13.8339	15.557	13.0437	11.2011	14.7569	11.4385	15.5171	10.7982	12.443	17.1675	16.2379	16.2459	15.1235	18.335	11.639	16.1184	14.3692	15.3523	12.9334	12.9604	10.8881	16.2854	14.5567	18.276	15.3523	15.6682	12.0359	12.2064	11.0759	12.7372	15.0844	15.7994	9.95124	17.8682	14.8006	15.0863	13.8509	15.1475	12.1841	16.6869	11.8109	13.8271	15.8269	12.9064	15.2278	20.4232
Sobic.001G092000	4.37769	3.7223	2.85966	9.00808	7.98019	8.11195	8.55349	8.49437	7.91945	8.42932	10.9077	8.23448	5.06462	5.27055	4.61179	9.686	7.92228	9.58626	7.94384	8.29128	7.31839	9.84292	10.413	9.57673	7.32858	4.03546	4.3439	8.78422	8.08678	12.8472	8.84086	9.72037	9.87655	9.75949	8.98816	13.8702	3.46641	3.72016	4.42429	7.59743	7.04161	7.85918	6.57687	8.77167	9.32247	7.62302	7.61306	8.90238	4.72276
Sobic.001G092100	4.81178	4.08981	4.24143	3.89814	3.5048	4.45802	3.95153	4.19565	3.63752	4.34629	4.73511	3.83991	4.07698	4.35358	4.21091	4.87088	4.55945	4.86532	5.14085	4.76096	4.52958	4.88689	5.53284	5.57777	4.08045	4.11656	4.49094	3.98402	4.24982	4.807	4.39492	4.3132	4.84247	4.57389	4.19451	3.15216	3.97013	4.48164	4.56084	4.17636	4.87395	3.81501	3.56614	4.15709	4.38696	4.41142	4.00344	4.42272	4.59787
Sobic.001G092200	3.07679	2.87388	3.71149	1.65439	1.78667	1.73281	1.56941	1.82093	1.72762	2.14966	2.00949	1.87709	2.83455	2.27974	2.75817	1.76673	2.3023	1.95378	2.62321	2.34349	2.22722	2.09914	2.23564	2.36612	2.10762	2.62312	3.14058	2.64733	2.3502	2.30483	2.30329	2.14621	2.57889	2.55061	3.03817	2.39636	3.70311	3.40306	3.33851	1.68803	1.89117	1.61705	2.24073	2.06355	1.68928	2.17287	1.64696	2.16902	3.12345
Sobic.001G092250	5.70558	5.21839	7.6873	5.55181	4.83178	4.84633	4.07422	2.71679	4.55016	5.04083	4.87071	5.19148	7.91309	6.0321	4.10871	6.13369	5.55862	3.64845	4.08429	6.3671	5.31884	5.19556	5.35639	7.00952	4.0467	6.81051	6.64694	4.79445	3.56393	3.37529	6.4237	3.65203	1.74639	4.35752	5.81494	1.96081	5.06787	7.61601	5.03078	2.33637	5.28342	4.53291	2.80638	3.98072	5.14953	3.19374	3.88718	4.05367	7.77273
Sobic.001G092300	4.48793	4.2514	5.17761	2.94979	3.53951	3.39687	3.29568	3.21192	3.27232	3.58692	3.8132	3.55431	4.95481	4.62985	4.87755	4.36214	4.21081	3.41121	4.6728	3.9592	3.88696	3.71324	4.45584	4.39958	3.48834	3.52004	4.68178	3.61484	3.7618	3.3957	3.32438	4.2929	3.8676	3.40554	4.51497	3.05021	4.62124	5.60684	5.30579	3.60124	3.2937	3.12035	3.86161	3.77886	3.41956	4.19365	3.11195	3.40703	3.84234
Sobic.001G092400	0.898105	0	0	0	0	0	0.414826	0.566599	0	0.579814	0	0	0.678454	0	0	0	0.811819	0.678457	0.683709	0	0	0	0.813847	0	0	1.48613	0	0	0	0	0	0	0	0	0	0	1.23251	0	0	0	0	0	0	0	0	0	0	0.643924	0
Sobic.001G092500	0	0	0	0	0	0	0	0	0	0	0	0	0	0	0	0	0	0	0	0	0	0	0	0	0	0	0	0	0	0	0.0834039	0.120811	0	0	0.0782716	0	0	0	0	0	0	0	0	0	0	0	0	0	0
Sobic.001G092600	1.9012	2.00188	2.10264	3.29746	1.98725	3.56963	3.15359	2.17615	2.71173	2.94864	6.06922	3.5181	3.4269	1.78578	3.01815	3.65496	3.65773	4.181	3.19298	2.06671	2.77776	3.7847	5.5958	5.36283	2.31908	1.86076	2.14371	2.94733	3.37476	3.43035	6.05537	7.26418	7.577	5.33333	4.5062	6.3287	1.47477	1.68439	2.24969	3.18329	2.59506	2.70198	2.01929	3.77547	3.74123	2.96664	3.53135	2.78647	2.42579
Sobic.001G092650	0	0	0	0	0	0	0	0	0	0	0	0	0.436695	0	0	0	0	0	0	0	0	0	0	0.176963	0	0	0	0	0	0	0	0	0	0	0	0	0	0.111475	0	0	0	0	0	0	0	0	0	0	0
Sobic.001G092700	0.0724797	0.323914	0.396138	0	0.488811	0	0	0.100461	0	0	0.413772	0.213169	0.889179	0.547716	0.714468	0.123033	0	0.109958	0.463114	0	0.119728	0	0.396595	0.190787	0.12303	0.126643	0	0	0	0.103246	0.347881	0.338965	0	0	0.110289	0	0.104127	0.328502	0.100595	0	0	0	0	0	0	0	0	0	0
Sobic.001G092800	0	0.0380343	0.0486038	0	0	0	0	0	0.0434662	0.0222324	0	0	0	0	0	0.0301388	0	0	0.0279925	0	0	0.0779187	0	0	0.129557	0.0660914	0	0	0.0343502	0	0	0	0	0.0728127	0.0549897	0	0	0	0	0	0	0	0	0	0	0	0.0376226	0	0.0336689
Sobic.001G093000	3.14797	6.31232	4.60217	3.38224	2.29403	3.06859	2.69828	2.34822	2.33108	3.66106	1.89078	3.75235	4.31272	4.11889	4.43938	3.63754	5.87287	2.43204	2.62759	4.25166	3.66534	4.90602	2.22834	4.19681	4.78723	6.29847	6.01767	5.10686	3.69626	2.45791	2.19519	2.13079	1.77169	2.42694	3.19814	1.94826	4.78268	4.63371	3.71175	4.25069	3.30111	4.95215	3.44686	2.63933	5.38899	4.67013	4.36575	4.49058	0.636069
Sobic.001G093100	0	0.0596256	0.0499455	0.0813629	0	0	0	0.0519644	0	0	0	0	0	0	0	0.0575806	0	0	0	0	0	0	0	0	0	0	0	0.0564696	0	0.0491494	0	0	0.0586876	0	0.104222	0.0130514	0	0	0	0	0	0	0	0	0	0	0	0	0
Sobic.001G093200	0.243653	0.201183	0.419928	1.46659	0.620735	0.950775	1.04215	0.884344	0.405417	0.873789	0.698318	0.692845	0.450712	0.559448	0.665127	1.23306	0.794901	0.463107	0.431088	0.738044	0.599736	0.63949	0.379217	0.761178	0.364636	0.492801	0.548458	0.493743	0.345239	0.288523	0.143009	0.0459326	0.0349894	0.203587	0.0539916	0.108386	0.376021	0.246246	0.267778	0.581547	0.596887	0.795106	0.240707	0.465514	0.28178	0.347172	0.320156	0.22434	2.85615
Sobic.001G093300	61.5723	71.9495	56.5632	44.5887	40.2051	45.901	41.0306	45.7532	48.204	52.4266	48.5844	51.4745	53.7104	49.9021	56.3789	51.9557	53.4523	51.0216	52.1036	49.6575	44.3955	55.2018	57.7091	55.5807	49.3015	58.4572	50.7634	46.2505	53.6664	50.002	51.796	52.1041	57.0033	51.5396	53.2798	86.857	57.6966	58.7758	57.1621	46.7608	50.3516	46.165	42.5583	42.95	44.4016	54.017	48.133	46.4291	51.6332
Sobic.001G093400	0.049038	0.0379971	0.0229912	0.0839218	0.114434	0.132426	0.142924	0.190596	0.0839968	0.150396	0.0646129	0.0976787	0.074668	0.0807316	0.111752	0.0280887	0.134234	0.0495514	0.131347	0.0672147	0.0835417	0.264447	0.230614	0.12792	0.121122	0.0895117	0.0910896	0.189588	0.196735	0.189384	0.0810855	0.117176	0.137811	0.13407	0.128186	0.460867	0.0506915	0.078553	0.141189	0.0349244	0.154196	0.189535	0.105914	0.0863576	0	0.0910648	0.144673	0.0519074	0.0582796
Sobic.001G093500	260.865	224.379	252.851	273.226	266.39	330.648	276.391	263.163	296.455	275.779	399.909	281.524	322.296	305.774	267.132	235.907	229.826	263.228	242.288	255.498	273.82	212.801	227.781	239.972	215.146	225.684	201.907	231.518	241	267.745	282.462	389.414	371.498	406.212	366.277	358.482	209.282	193.262	141.608	238.329	214.431	239.819	257.326	287.417	233.817	261.134	297.181	296.986	4.33253
Sobic.001G093600	9.26384	15.9713	8.83925	4.21904	4.86773	4.17311	4.67101	4.92056	5.34017	4.98059	6.52698	5.24636	7.82474	9.09634	8.63325	3.76411	3.94158	3.5041	3.60033	6.62704	5.72769	5.10767	2.12914	2.62738	4.64293	10.4696	8.28332	5.16808	6.19098	4.82833	3.05321	3.00191	3.81372	2.38169	2.35212	13.2851	8.44374	8.61361	6.73027	3.45598	4.47217	4.21051	3.49844	4.33998	3.78631	5.05326	6.87184	4.6758	0.42842
Sobic.001G093666	0	0	0	0	0	0	0	0	0	0	0	0	0	0	0.0646282	0	0	0	0	0	0	0	0	0	0	0	0	0	0	0	0	0	0.0740361	0.0824751	0	0	0	0.123307	0	0	0	0.0549142	0	0	0	0	0	0	0
Sobic.001G093732	0	0	0	0	0	0	0	0	0	0	0	0	0	0	0	0	0	0	0	0	0	0	0	0	0	0	0	0	0	0.123893	0	0	0.156552	0	0.123823	0	0	0.122605	0	0	0	0	0	0	0	0	0	0	0
Sobic.001G093800	7.4829	7.40489	6.8291	6.36288	8.51097	6.57031	6.98052	7.12029	7.09508	7.75449	6.99607	7.38688	6.94731	7.0281	7.56419	7.25521	6.98361	6.98804	8.15748	7.74641	8.84098	8.14523	9.03683	9.35404	5.88909	6.21999	7.07871	6.28914	6.51737	6.69067	5.37501	6.36651	6.29171	6.42549	6.62648	4.09919	8.34162	8.39737	8.93823	6.43415	6.35293	6.69794	8.21187	7.88034	7.73864	8.3901	6.52482	6.90199	13.5515
Sobic.001G093900	157.618	164.57	157.568	120.52	106.872	115.622	127.019	132.167	121.851	130.329	121.184	115.171	188.076	173.621	186.193	125.106	117.873	116.445	122.389	127.978	118.77	120.921	100.645	101.708	111.343	138.465	123.136	114.791	108.175	97.01	97.0077	83.7971	100.282	93.1403	98.4873	92.018	149.943	155.469	140.134	111.393	116.489	121.744	127.65	115.987	127.657	109.698	125.346	123.743	98.9093
Sobic.001G094000	15.1739	16.5718	15.7991	14.598	15.1224	14.4881	13.406	15.9749	14.1689	15.7287	13.7915	14.7061	17.6724	16.3993	16.9554	17.1818	17.3374	14.7783	18.0795	15.9971	17.4342	16.4361	17.3231	17.2644	15.3016	15.7056	17.0768	16.7822	16.8518	16.3203	15.4604	16.4249	16.7945	17.9435	18.4392	14.2349	16.9047	15.8284	17.0656	15.8972	15.2053	14.1675	17.6845	15.2666	16.1191	17.2262	13.129	15.6677	19.96
Sobic.001G094100	0	0.0480902	0.0287912	0	0	0	0	0	0	0.0536694	0	0	0	0	0	0	0	0	0	0.0850361	0.0361503	0	0	0	0	0	0	0	0.0415555	0	0	0	0	0	0	0	0.0311553	0.0671643	0	0	0	0.0302764	0	0	0	0.0289564	0	0.0644092	0.931827
Sobic.001G094200	68.0196	80.809	64.9846	34.4274	38.2618	39.5558	36.4327	33.8683	41.7096	34.9902	31.9176	38.724	37.577	42.8835	50.5094	27.8025	27.7108	37.9368	28.7308	40.3158	32.8675	28.431	20.4841	22.8943	42.5287	58.5959	53.9893	38.2707	45.3364	30.2645	29.3494	23.2553	25.9058	21.2019	26.1846	35.0195	76.5126	73.192	60.4348	33.9211	35.5971	39.3916	36.8672	33.9446	34.9747	37.5113	37.2345	34.639	8.30149
Sobic.001G094300	138.61	108.03	121.858	93.3851	124.831	86.5929	118.266	115.027	105.853	123.36	138.563	111.611	161.258	156.436	151.149	139.816	97.807	122.273	133.161	131.526	137.009	107.255	134.529	104.318	65.3055	137.873	156.288	71.9997	74.4181	119.196	95.6708	109.16	88.4089	84.8062	81.7575	37.5787	125.111	123.131	122.358	93.4008	115.298	98.0494	108.8	162.407	116.843	210.222	151.912	211.683	251.091
Sobic.001G094400	7.3073	6.24492	6.19722	7.4097	6.8356	6.43924	5.64264	5.86593	6.44668	5.97074	7.33132	7.44194	14.1092	7.89444	9.76709	8.26321	9.19029	8.99631	11.9912	10.0854	7.20645	7.4455	13.8103	8.87415	4.01273	4.04985	4.63647	5.60684	4.28627	6.13625	6.62805	6.72978	6.34148	5.77675	5.56434	5.20652	5.24289	8.08489	7.31816	8.53598	7.91253	7.48789	6.4094	7.54156	6.7277	6.58502	5.26209	6.0989	15.002
Sobic.001G094500	77.0337	74.1277	66.8579	57.925	55.3114	57.675	47.6808	54.5977	57.1503	59.9391	58.1163	58.8149	78.2259	70.5781	74.4316	66.854	74.4261	59.7114	75.6549	66.7782	67.2627	65.9983	62.0594	65.4615	74.7723	76.8537	77.3979	76.2333	79.9753	76.1961	67.5165	64.6329	74.7458	64.4295	72.4935	155.488	63.7024	66.7967	58.951	58.7731	63.3776	54.2549	64.7943	52.8766	57.9368	64.3024	56.2213	64.9852	47.4328
Sobic.001G094550	3.03207	2.95707	2.85373	3.2984	3.26642	2.83672	3.0987	2.92588	3.20466	3.03956	3.36575	2.70691	5.18424	4.43247	3.80491	2.81882	1.63702	3.30941	3.18265	3.3249	3.28086	2.81836	3.87523	4.53795	3.48749	3.53918	4.49609	4.1777	3.93756	5.3274	3.18945	3.58803	3.44012	3.35128	3.11798	1.79592	3.0862	2.18075	2.37491	2.11814	3.0877	2.67556	3.55474	2.87315	2.34072	3.02899	2.4098	2.31255	2.92937
Sobic.001G094600	1.28949	1.16377	1.65774	1.51793	1.16846	1.47918	1.39574	1.45959	1.34407	1.55985	1.4341	1.40072	1.26517	1.23791	1.60979	1.73544	1.58947	1.36311	1.69951	1.50033	1.21822	1.59031	1.99982	1.78244	1.46673	1.3149	1.46456	1.09473	1.53571	2.08368	1.72816	1.95904	2.14745	1.75763	2.06011	1.70793	1.57584	1.92349	1.8406	1.21899	1.31852	1.40355	1.21444	1.4612	1.48463	1.45382	1.22466	1.34054	2.0084
Sobic.001G094700	0	0	0	0	0	0	0	0	0	0	0	0	0	0	0	0	0	0	0	0	0	0	0	0	0	0	0	0	0	0	0	0	0	0	0	0	0	0	0	0	0	0	0	0	0	0	0	0	0
Sobic.001G094800	53.7852	49.0627	51.2191	47.0783	40.3782	39.0868	42.2758	41.4464	46.9978	43.3374	35.1941	47.4812	46.0237	50.1245	53.8977	46.4657	49.8817	45.1329	48.8611	43.2288	45.3041	48.2454	49.1605	47.527	43.4855	50.6664	46.8495	44.3479	48.0368	44.6148	35.4535	31.7732	42.4908	30.962	37.4917	31.6171	47.063	52.7866	49.9896	44.4246	49.397	51.2002	46.699	38.1595	40.7604	48.7966	42.3088	36.4266	126.793
Sobic.001G094900	4.5191	4.00339	4.47811	3.56478	4.28777	3.83852	3.33522	4.10817	3.80504	4.28891	3.64157	4.16747	4.87348	4.28354	4.328	4.14861	4.34807	3.75877	5.13362	3.89393	4.73793	4.4763	4.96617	4.90341	4.24083	4.3548	5.2838	4.75531	4.70707	4.98868	4.49418	5.25502	5.19265	5.02912	4.97635	2.05891	4.79415	5.36348	5.44795	4.27102	4.30451	3.41475	4.81775	4.06736	4.46955	4.58338	4.05893	4.40743	6.26148
Sobic.001G095000	32.4849	33.0681	33.1139	33.455	30.321	33.4587	30.2347	30.7228	32.6608	35.4785	40.3683	34.6618	34.3223	31.5802	33.2549	33.391	34.7771	37.9784	37.0933	34.1103	34.6727	38.1689	41.9103	40.7194	35.9257	39.6787	37.9906	39.3157	39.4444	42.8542	45.6961	54.3441	53.9143	48.8366	49.6517	32.1566	34.07	35.4164	35.0164	32.3444	37.4481	34.3136	31.1603	35.8626	33.9612	33.9981	38.3702	37.0363	28.5077
Sobic.001G095100	0	0	0	0	0	0	0	0	0	0	0	0	0	0	0	0	0	0	0	0	0	0	0	0	0	0	0	0	0	0	0	0	0	0	0	0	0	0	0	0	0	0	0	0	0	0	0	0	0
Sobic.001G095200	2.10793	2.3447	2.04475	2.30673	2.4305	2.21851	2.0389	2.12127	2.63353	2.5052	2.35478	2.43314	2.45857	1.9745	2.17329	2.54504	2.32189	2.441	2.30857	2.17834	2.6543	2.6229	2.7213	2.91867	2.59414	2.73852	2.22609	2.93528	2.60205	3.11672	2.80522	2.82434	3.13874	2.56432	2.25411	3.38623	2.48587	2.39495	2.38638	1.99424	1.91448	1.84739	1.96202	2.27793	2.47923	2.34951	1.99089	1.8805	1.34205
Sobic.001G095300	6.16325	8.13236	6.1286	6.17994	6.31207	5.82257	6.08453	5.87182	6.02824	6.10582	7.82351	5.6529	7.32427	5.32376	7.1372	6.09512	7.05941	7.42978	7.35543	6.72601	6.6088	9.02962	8.35018	7.46641	6.07612	6.67942	7.82949	6.79816	5.26567	8.94505	5.61712	4.71463	5.24589	4.77468	4.31498	6.63695	6.70317	6.33444	5.5178	4.92024	6.78403	6.14097	4.39232	6.29737	7.25862	5.61926	6.38487	6.30368	12.9511
Sobic.001G095366	0	0	0	0	0	0.0153634	0.011966	0	0	0	0	0.016177	0	0	0	0	0	0	0	0.0220456	0.0190308	0	0	0	0	0	0	0	0.0225234	0	0	0	0.0238881	0	0.0171445	0	0	0	0	0.0459337	0	0	0	0	0.017843	0	0	0	0
Sobic.001G095432	0.026319	0.163425	0.110728	0	0.177406	0.135724	0.171879	0.117367	0.0640754	0.0651767	0.147485	0.148971	0	0.12834	0.0880719	0.134749	0.206242	0.199587	0.252866	0.0544622	0.0888691	0.113636	0.094081	0.0662779	0.0959501	0.0986648	0.0994739	0.173586	0.101056	0.162685	0.0878633	0.0630001	0.364308	0.166875	0.205887	0.10854	0.162218	0.0838305	0.30848	0	0.0976425	0.0750749	0.0818489	0	0.0433248	0.142229	0	0.117007	0
Sobic.001G095500	7.85742	9.91896	7.61842	7.03842	8.39717	7.68504	6.00115	8.73612	6.47669	9.09307	5.85669	6.67059	8.49802	7.51801	8.12409	8.01123	9.86448	7.56612	9.31185	7.41476	7.84085	9.73342	9.34063	9.05316	7.53458	6.10367	8.09948	6.7863	6.57495	6.40019	7.24961	6.29821	8.03125	7.7214	8.72789	7.62865	8.88579	7.34062	8.14167	8.5596	10.0666	7.05888	10.2561	8.12879	9.47662	10.4885	7.24906	9.89052	38.5374
Sobic.001G095566	0.0726098	0.0754644	0	0	0	0	0	0	0	0.045937	0	0.0519107	0	0	0	0	0	0	0.117212	0	0	0	0	0	0	0	0.0695459	0.0603556	0	0	0	0.0879098	0	0	0	0	0	0	0	0	0	0	0.0578424	0	0	0	0	0.0547181	0
Sobic.001G095632	77.4296	80.6811	66.0041	73.3905	73.0994	72.0009	66.1729	61.0125	78.4499	73.271	78.6773	78.6371	65.1423	66.4038	69.8591	73.0756	78.2424	58.5223	69.4177	62.5008	70.6612	68.0815	63.0215	71.1837	65.3733	56.41	60.1568	69.4995	76.8309	61.5506	68.944	64.7617	77.3701	59.7582	71.2024	246.648	61.6022	65.9175	58.5019	67.9847	72.7689	64.2134	72.7826	66.3747	60.9823	75.6125	72.2625	77.3109	60.1328
Sobic.001G095700	0.37492	0.326517	0.205869	0.110484	0.169445	0.194805	0.121006	0.153115	0.149985	0.286418	0.24368	0.135131	0.757091	0.399707	0.4809	0.300299	0.155599	0.163955	0.560522	0.368944	0.350797	0.197453	0.258974	0.307508	0.261722	0.331176	0.224187	0.236654	0.182453	0.254448	0.216755	0.287438	0.579587	0.246563	0.24053	0.452269	0.360642	0.775486	0.667652	0.246641	0.2965	0.265108	0.130367	0.212737	0.229581	0.134061	0.248728	0.287692	6.93118
Sobic.001G095750	0.139805	0	0	0	0	0	0	0	0	0.168139	0	0	0	0	0.229508	0	0	0	0	0	0	0	0	0	0	0	0	0	0	0	0	0	0	0	0.225511	0	0	0	0	0	0	0	0	0	0	0	0	0	0.618369
Sobic.001G095800	5.31196	5.73188	4.55662	3.55286	3.48015	3.61446	3.58415	4.37813	3.25764	4.35826	3.71267	4.18598	5.18411	5.82936	4.4545	3.85902	4.0051	4.46573	5.56398	5.87201	4.26655	4.16198	5.01641	4.5752	4.693	5.42564	4.93533	5.33077	5.64382	4.7632	5.71648	4.26512	4.77613	5.57987	5.27054	2.54895	4.80874	4.9527	4.05169	4.12401	4.56271	3.49903	4.32241	3.7922	3.44315	4.41555	4.27571	3.77614	6.31106
Sobic.001G095900	0.197994	0.182559	0.207698	0.21074	0.080984	0.142983	0.277637	0.187302	0.207789	0.193915	0.0901198	0.220623	0.123378	0.0842876	0.298866	0.219841	0.0470521	0.247342	0.129851	0.19151	0.161846	0.293169	0.121836	0.176834	0.260798	0.150087	0.236314	0.368082	0.211466	0.272174	0.236919	0.0833626	0.146894	0.168654	0.128794	0.264047	0.230176	0.261453	0.148996	0.0495685	0.129852	0.16865	0.203198	0.223727	0.304104	0.143433	0.15356	0.179183	0
Sobic.001G096000	10.3508	8.80645	9.90274	7.61067	7.60058	7.78488	6.76887	7.62027	6.78267	8.47229	7.98532	8.50403	10.6583	9.20659	9.89337	8.88319	8.86041	8.61067	10.6165	8.31493	9.07241	8.643	10.5206	10.234	7.50942	7.70123	10.1133	7.80284	7.5268	8.27199	7.32429	8.25662	8.14229	8.85785	9.32847	7.61729	9.73381	9.58143	9.46593	7.59166	7.26975	7.49881	8.78933	8.28226	8.42868	8.46528	7.99199	7.72408	10.3088
Sobic.001G096100	173.773	155.982	145.794	126.618	110.804	123.617	103.309	120.195	120.683	130.432	112.412	128.604	141.551	133.55	136.161	132.138	143.562	119.843	136.643	125.952	128.277	113.379	129.436	114.778	123.136	118.861	131.836	123.449	132.078	97.9633	115.883	109.781	120.128	119.759	135.64	132.285	140.827	136.63	118.068	130.198	138.403	123.496	131.581	120.818	111.1	140.824	124.418	132.572	138.663
Sobic.001G096200	3.15503	2.30629	2.89426	1.82547	2.6256	1.68221	1.87951	1.88926	1.89134	1.97966	2.17429	1.97991	2.06435	2.06247	2.2322	1.89967	1.87471	2.12782	2.06048	1.8536	2.13457	1.75125	1.98084	1.43895	1.75555	2.21432	2.21192	1.75595	1.90603	1.20407	1.50545	1.58408	1.06524	1.45991	1.70779	2.23798	2.58412	2.52779	2.25549	1.9751	2.18703	1.69165	1.99147	2.15322	1.60817	1.93338	1.56113	1.34074	1.27202
Sobic.001G096300	23.7063	22.7916	23.4872	15.0082	15.3074	16.5333	15.4255	17.689	16.2026	16.8008	17.228	17.295	19.838	19.5612	18.5129	17.5246	17.6389	15.8057	17.6416	17.064	16.75	16.3042	16.8228	16.184	19.6351	22.7145	21.8512	21.2674	19.9127	19.8475	18.4808	17.4387	18.8148	19.0433	20.7597	12.5145	22.1503	22.074	21.5977	17.3187	17.897	16.1472	18.1784	16.2913	16.1003	18.6384	17.1171	17.2142	17.4337
Sobic.001G096400	0.168142	0	0	0	0	0	0	0	0	0	0	0.231529	0	0.436187	0	0	0	0	0	0	0	0.332437	0	0	0	0	0	0	0	0	0	0	0	0	0	0	0	0	0	0	0	0	0	0	0.300983	0	0	0	0
Sobic.001G096450	0.133599	0.279126	0	0.690287	0.442272	0.339079	0.985977	0.192122	0.644348	0.502457	0.249131	0.575791	0.619447	0.664735	0.220126	0	0	0.208316	0.434325	1.12158	0.442104	0	0	0	0.469485	0	0	0.429367	0	0.193466	0.437581	0.632528	0	0	0.204456	0.254205	0.203981	0	0.384387	0	0.249299	0.766321	0.422077	1.15434	0.622708	0.185046	0.285173	0.396208	0
Sobic.001G096500	0	0	0	0	0	0	0	0	0	0	0	0	0	0	0	0	0	0	0	0	0	0	0	0	0	0	0	0	0	0	0	0	0	0	0	0	0	0	0	0	0	0	0	0	0	0	0	0	0
Sobic.001G096600	0	0	0.0122455	0	0	0	0.0099926	0	0.0490388	0	0	0.0274814	0	0	0.0162496	0	0.0191436	0.0279003	0	0	0	0	0	0.024474	0	0	0	0	0	0.0161495	0	0.0430151	0	0	0	0	0	0	0.0125684	0	0	0	0	0	0	0.0254321	0	0	0
Sobic.001G096700	0.0182592	0	0	0	0	0	0	0	0	0	0.0353511	0	0.0279564	0.0908894	0	0	0	0	0.0590023	0.0376678	0	0	0	0	0	0	0	0	0.0353639	0.0293071	0	0	0.0368587	0	0.0286239	0	0	0.0286899	0	0	0	0.0529272	0	0.0641981	0	0.0500962	0	0	0.196265
Sobic.001G096800	1.25868	0.865406	1.20843	0.901601	1.4996	0.862257	0.632222	0.66104	1.07714	0.475471	1.21581	0.606271	1.7427	0.997858	1.22103	1.04576	0.845244	0.916411	1.50092	1.64278	1.11673	0.921027	1.71118	2.25969	1.11558	1.10072	0.869602	0.926656	1.24069	2.16088	1.42881	1.22063	1.36152	1.67024	0.904228	1.32611	1.01954	1.4647	1.76832	1.0245	0.406438	0.688273	1.17094	0.778354	0.678456	0.61438	1.22035	0.955648	0.754848
Sobic.001G096833	0	0	0	0	0	0	0	0	0	0	0	0	0	0	0	0	0	0	0	0	0	0	0	0	0	0	0	0	0	0	0	0	0	0	0	0	0	0	0	0	0	0	0	0	0	0	0	0	0
Sobic.001G096866	2.73428	1.32259	1.7027	1.45101	1.2141	2.40164	0.549425	1.45923	1.81536	1.45403	2.08871	0.812072	1.10707	3.61464	1.18875	3.89721	1.40403	1.36542	2.00925	1.4931	1.4793	0.391648	1.65011	6.28261	3.15116	3.1691	1.96767	2.24186	0.360526	3.44531	0.289253	3.29299	3.50881	4.328	2.40033	0.466555	0.525779	0.551936	1.22659	1.8652	0.662637	3.11455	2.071	1.80655	3.11099	2.06055	2.37203	1.11682	1.22469
Sobic.001G096900	10.7708	15.9467	10.5087	10.8588	9.72035	10.0367	8.34092	8.35551	12.5149	10.4622	8.13347	13.1486	8.05499	7.79486	11.5286	8.70136	10.8042	11.153	10.6202	11.1302	8.98347	12.4827	8.97011	12.1274	14.1652	13.2204	11.3843	10.9602	15.0626	9.67863	10.6462	7.57812	9.30421	7.73031	10.7096	18.425	10.8802	13.9299	11.836	10.4373	9.53929	11.5508	11.8795	8.6695	9.83527	10.4365	11.567	10.2619	1.82135
Sobic.001G097000	0	0	0	0	0	0.0432486	0	0	0	0.042673	0.132763	0.049417	0	0.0966968	0	0	0	0	0.122436	0	0.0609477	0	0.068854	0	0.0654573	0	0	0.192758	0	0	0.0638999	0	0	0.0821607	0	0.128604	0	0.058547	0	0	0	0.0525368	0	0	0.066742	0	0	0.0514984	0
Sobic.001G097100	59.7027	57.9723	54.6577	67.2766	73.2983	68.1446	64.9891	66.0402	68.9584	71.2363	76.1472	78.2118	60.8471	55.7004	61.1673	73.9925	66.5971	72.2198	69.0984	67.4363	73.0368	76.3883	79.8325	82.1443	67.2661	60.2332	56.6106	72.0721	67.8962	71.292	72.3952	77.5942	80.2953	86.4717	82.3381	63.0276	54.9005	67.5003	64.1179	70.3584	68.7041	72.9214	71.4068	73.3549	73.5945	77.2821	72.8772	73.3138	47.9256
Sobic.001G097200	3.62869	4.31308	3.71972	3.03349	3.95773	3.28448	3.2947	3.25031	3.02652	3.89976	3.37867	3.39984	3.99616	3.92271	4.11609	3.63304	3.44945	3.73982	4.21073	3.76968	4.44148	4.21486	4.90006	5.19504	4.11034	3.64479	4.13412	3.96686	4.04638	4.84113	3.93444	4.46695	4.49241	4.39333	4.48348	2.83497	4.84699	4.38789	4.96743	2.72845	2.99723	2.96295	3.96547	3.78492	3.85789	3.8812	3.11205	3.56819	6.29739
Sobic.001G097300	0	0	0	0	0	0	0	0	0	0	0	0	0	0	0	0	0	0	0.0436862	0	0	0.0601939	0	0	0.050476	0	0	0	0	0	0	0	0	0	0	0	0	0	0	0.117578	0	0	0	0	0	0	0	0	0
Sobic.001G097400	4.77069	6.47286	5.6129	1.71098	2.12211	2.369	1.86129	2.40572	1.85629	2.389	1.8099	1.78718	3.88112	3.32851	3.6077	2.73489	2.63484	2.2241	2.63168	2.52333	2.54192	2.36049	2.13517	2.39958	3.3728	4.77301	4.76525	3.03556	3.21243	2.00452	2.98875	2.88927	2.52439	2.93552	3.28404	2.06397	5.9061	4.65452	5.2736	2.38419	2.58263	2.11845	3.04804	1.91968	2.1975	3.22069	1.47673	2.8843	3.32615
Sobic.001G097500	22.0484	20.9526	21.9601	17.0821	16.8406	15.9427	14.8292	17.3522	17.2603	18.5381	16.0309	19.8074	23.0657	21.1307	22.6567	19.2507	22.2184	19.0617	25.5442	19.266	20.1083	19.1383	25.1422	23.3138	17.7437	19.9699	20.6523	18.2902	20.0891	18.4038	15.2185	17.0999	16.5526	17.0252	19.3508	13.0953	22.5082	23.5823	23.6366	17.5878	18.5248	17.7366	20.0538	16.3503	19.2927	21.1147	17.5802	18.4147	20.1064
Sobic.001G097600	10.6538	10.3679	10.985	8.18807	10.9628	8.81346	8.39238	10.8541	8.35946	13.1725	7.20226	9.41846	9.44901	10.8272	10.0778	11.875	12.5731	8.99646	14.5046	9.21807	10.908	10.4673	14.7549	11.268	8.95997	9.71777	13.1086	9.15202	8.52099	8.30806	9.64006	9.81989	11.5332	12.7206	12.1474	7.10544	10.5877	11.0035	13.2218	11.6937	10.3695	10.963	13.0786	9.89578	10.557	14.6743	9.37654	10.7352	56.375
Sobic.001G097700	10.1712	1.42208	4.7687	0.209269	0	1.93748	1.09908	0.608126	0.687434	0.655529	4.50184	2.92768	24.4382	7.74771	3.67768	0.274728	2.90305	2.358	24.8031	3.48357	2.59492	3.25991	31.4996	14.1043	0.219484	1.22505	1.16209	0.67194	0.308046	2.58234	0.613365	0.568784	0.485219	0.342949	0.314404	0.748105	2.10844	2.6852	2.36254	2.02447	1.3526	0.405955	0.507192	1.48516	0.531626	0.382462	0.507075	0.584516	9.20156
Sobic.001G097800	0	0	0.192109	0	0	0	0	0	0	0	0	0	1.08587	0	0	0	0	0	0.221581	0	0.237614	0	0.251818	0.366323	0	0	0	0	0	0	0	0	0	0	0	0	0	0	0	0	0	0	0	0	0	0	0	0	0
Sobic.001G097900	8.05226	8.43087	9.41442	8.66028	9.56411	8.34413	8.12176	9.22218	8.6153	9.46224	7.99435	9.13857	9.70097	9.90664	10.1549	10.2232	10.4266	9.38961	10.98	9.05434	10.4802	10.2233	11.5359	11.7786	8.33689	8.22576	9.64021	8.41752	8.92134	8.5053	7.08496	8.23724	8.47716	8.19442	8.92479	4.07897	9.41574	10.7878	10.8492	9.01819	9.30376	9.57447	9.52985	9.43881	10.5584	9.80699	9.01582	9.19064	10.5245
Sobic.001G098000	3.18799	3.29262	2.83284	2.69331	2.29382	2.50375	2.17159	2.38969	2.30145	2.74568	2.52598	2.50524	4.737	2.88461	2.88974	2.36897	3.50254	2.21042	2.60633	3.12972	2.58557	2.57878	2.50128	2.65402	2.20474	2.95955	3.14618	1.92132	1.81421	2.89519	2.40854	1.95046	2.24014	1.36258	2.00841	1.93222	3.13601	3.49559	3.20787	2.01655	2.80846	2.3731	2.38904	2.27985	3.22449	2.23282	2.76787	2.46391	3.48254
Sobic.001G098100	8.97602	10.2514	11.1234	7.05762	7.46369	8.01957	6.63398	7.59627	8.09007	8.65431	7.97296	8.42599	8.82765	9.11704	9.8151	8.1648	9.5441	8.14638	9.04088	7.68728	7.79373	8.80385	10.3293	8.2667	9.68327	11.5148	10.946	9.99463	9.19237	9.28243	10.104	10.6802	10.9644	10.149	11.1877	11.7787	10.4562	10.3509	10.4948	8.14532	8.55306	7.50602	7.89973	7.11852	8.26028	8.48569	7.27456	7.90973	7.82059
Sobic.001G098200	59.0059	60.663	52.0939	46.5002	41.1416	51.1608	44.6797	41.6308	51.2605	49.3608	63.4202	50.7583	60.4911	53.493	54.1912	49.9314	50.3051	52.7456	56.8991	48.9597	45.9638	46.0859	54.2759	53.7202	48.9667	65.8762	51.83	49.8126	59.5728	56.9689	59.6057	55.565	64.6858	53.605	51.8349	77.8762	49.5807	52.9928	47.8418	46.343	51.6135	46.7284	46.4376	50.177	45.3482	52.4171	51.5679	48.0142	48.4252
Sobic.001G098301	3.20608	2.65937	3.14203	3.38745	1.98937	3.10018	3.60817	3.30986	3.02705	3.35459	3.32741	2.9746	4.79095	4.04821	3.67291	3.72637	3.07197	3.33662	3.08397	3.25671	3.13477	2.90756	2.67329	2.71254	2.45083	3.27312	3.29355	3.62425	2.82579	4.78866	3.38188	3.8762	3.17364	3.38715	3.01045	1.84152	3.33978	2.93604	3.31828	2.78205	2.78305	2.6841	2.86704	3.11525	3.59512	2.14913	3.13017	3.01002	1.79838
Sobic.001G098400	17.0335	16.3451	16.4155	11.888	12.9634	13.5774	10.8574	13.4926	11.0833	14.1697	13.7644	13.4387	17.9904	15.0113	15.545	13.9458	16.1049	12.5337	16.7594	11.9273	14.2901	13.5563	14.7215	14.5285	15.7511	12.9539	14.9965	15.8934	15.6206	14.4598	14.0327	15.6909	14.3872	17.0599	18.747	11.8292	15.9731	14.1124	14.6607	12.9535	13.7838	11.6483	14.5081	12.5127	13.3422	14.9623	11.1736	14.0019	15.2582
Sobic.001G098500	344.041	302.176	284.725	102.028	116.434	106.847	116.464	127.695	133.628	163.947	144.699	148.856	244.381	274.862	301.3	157.603	158.757	156.924	197.274	201.911	192.805	154.644	186.138	148.485	125.893	415.31	354.518	144.086	137.605	154.426	104.586	107.026	123.202	120.637	105.299	151.986	263.606	353.656	284.696	134.013	150.628	153.532	161.211	164.911	157.943	202.15	189.507	160.189	401.322
Sobic.001G098600	5.89859	4.50505	5.43602	9.59522	8.42674	14.2241	10.2685	7.50962	9.15191	8.38432	9.77983	7.28427	5.89656	5.70036	5.06851	9.74992	9.83567	6.7618	4.6031	7.16839	5.54983	6.26433	3.4556	5.53182	10.8439	5.55109	4.7203	10.4962	11.2159	12.6611	10.5046	11.676	12.8938	11.5682	9.16165	19.2059	5.57875	6.62009	6.40524	9.40234	5.81136	6.87018	5.64426	5.64563	10.468	4.75764	7.83525	6.65741	10.9855
Sobic.001G098700	5.83699	5.07041	6.12112	6.47185	6.36804	7.50209	7.29509	9.15319	7.85559	7.35482	11.7832	7.01779	8.7413	7.51061	4.92767	6.74836	8.17129	6.90449	8.55485	5.68349	5.70823	8.12592	9.35167	9.22172	7.84027	5.58491	6.46965	9.78236	8.65609	10.5646	10.1753	9.74752	9.4468	10.5898	9.69411	9.32406	4.48088	4.86609	6.12682	7.24315	7.75411	6.38169	7.39312	8.16228	10.6171	7.62748	7.66994	6.28753	12.176
Sobic.001G098800	67.0228	50.7751	70.8038	92.7721	86.096	86.1261	119.363	105.554	93.7257	90.2672	101.986	84.8939	81.7134	88.5752	71.3469	79.7562	66.2279	81.2644	62.8519	75.7627	75.2967	66.2868	64.4414	55.0239	85.6338	75.1141	76.0923	97.8231	82.3844	83.3816	87.2038	92.1852	72.9506	94.4026	89.2994	58.0095	68.4727	61.7036	51.2546	78.8824	69.6274	80.1344	78.4829	96.1114	90.6924	62.3198	84.9882	67.2122	1.94503
Sobic.001G098900	4.5405	3.92963	5.30341	4.21112	4.8862	5.90451	2.46433	5.48647	3.6932	6.23963	1.74445	3.23513	5.24432	2.84009	5.02088	6.91002	7.68879	3.67787	5.25251	3.82895	6.19552	5.90686	3.32586	2.12733	5.70289	4.30216	10.4122	4.50073	5.11159	2.5888	1.94877	2.58052	2.36853	4.12048	3.37354	2.04719	3.96555	3.75314	3.14316	5.65713	7.757	5.31347	4.57608	4.52463	6.14277	5.68738	5.17997	6.47	4.12866
Sobic.001G099000	55.7196	61.6579	57.0751	38.1186	37.1653	35.6824	34.348	33.4568	38.7112	35.6237	30.8577	36.9714	35.413	40.5366	42.5334	33.7211	32.8941	34.0606	29.2805	39.9174	36.7747	29.7095	23.5353	24.2614	43.9223	60.8926	61.6069	47.9189	46.0586	36.3385	42.8533	45.0687	41.7261	40.2024	45.3856	35.4599	56.8071	60.0216	54.8568	43.0965	37.6334	38.2722	37.9405	39.4749	36.9829	37.7703	35.7087	35.9947	5.4839
Sobic.001G099100	129.279	106.564	122.452	156.971	156.827	137.012	149.799	157.027	158.995	139.447	120.56	170.172	110.946	112.714	116.022	149.137	143.091	151.782	151.475	144.995	150.93	157.833	184.634	180.946	127.026	98.5988	103.901	136.922	132.988	137.894	121.169	118.901	129.228	122.411	122.208	102.253	129.075	127.609	142.13	155.522	140.229	162.459	151.497	155.042	156.495	163.431	136.148	125.852	162.29
Sobic.001G099200	1.99039	1.79497	1.86661	0.657125	0.944614	1.33651	0.645196	0.695529	0.82158	1.05901	1.15654	0.928569	1.58374	1.27505	0.957533	0.931514	1.07407	1.03926	1.27367	0.744283	1.12721	0.856458	1.08764	0.901709	1.02272	2.50791	1.81446	1.32198	1.37103	1.53141	1.28142	1.07687	1.30715	1.27838	1.2946	0.866135	2.05984	2.06886	1.91828	0.609123	0.830384	0.852109	1.25395	0.562224	0.496014	1.03936	0.559095	0.919757	1.36591
Sobic.001G099300	3.4311	4.07674	2.84372	3.0496	2.08378	2.86481	3.65942	2.72073	2.74554	2.58696	2.67665	3.66087	2.12324	3.12004	2.79825	2.46029	2.68413	3.31725	3.7319	3.82706	3.29965	2.60642	2.34933	3.0244	1.71884	2.42533	1.86224	1.88115	2.03058	2.52917	1.37826	0.667316	0.767402	1.36686	1.29006	1.86844	4.71257	3.88801	4.98067	4.27777	2.60495	2.93769	2.09266	3.87301	3.18752	3.34825	2.92107	2.64152	0
Sobic.001G099400	0.0176986	0.0334487	0	0	0	0	0.0195786	0	0	0.0209005	0.0644984	0	0	0.0446087	0.0290114	0.0304519	0.0340042	0.0270465	0	0.0371989	0	0	0	0	0	0	0.0699271	0	0	0	0.0298723	0	0.0653051	0	0	0.050901	0.0274276	0	0.0272671	0	0.0336258	0	0	0	0.061269	0	0.0365073	0	0.10885
Sobic.001G099500	0.284827	0.300714	0.418918	0.305543	0.131525	0.441996	0.293933	0.283174	0.093871	0.16784	0.110693	0.247635	0.282177	0.575583	0.397137	0.316582	0.193439	0.504091	0.598237	0.429113	0.302967	0.737381	0.376304	0.28931	0.435542	0.235232	0.324497	0.484919	0.25843	0.375005	0.246511	0.149768	0.262008	0.133673	0.353385	0.340819	0.373102	0.127876	0.250545	0.321894	0.156436	0.377325	0.279745	0.406704	0.347528	0.430676	0.293079	0.371279	0.172625
Sobic.001G099600	0.616041	0.825613	0.72252	1.22585	0.824082	0.611538	0.574866	0.7288	0.538835	0.452604	0.42496	0.49023	0.65252	0.939109	0.756595	0.73896	0.973086	0.622963	0.904656	0.49751	0.52432	0.986306	1.09968	1.06378	0.944891	0.990275	1.0746	0.655237	0.768723	0.691893	0.590514	0.314861	0.622127	0.651827	0.503391	0.43286	0.583785	0.600776	1.15565	0.534116	0.577999	0.6078	0.751105	1.01979	0.737366	0.396305	0.921431	0.422064	0.64216
Sobic.001G099700	0	0	0	0	0	0	0	0	0	0	0	0	0	0	0	0	0	0	0	0	0	0	0	0	0	0	0	0	0	0	0	0	0	0	0	0	0	0	0	0	0	0	0	0	0	0	0	0	0
Sobic.001G099800	37.0896	37.5176	38.5661	26.8316	27.681	24.2519	20.4144	21.6017	22.6735	25.0909	21.0309	25.202	34.5777	29.7239	35.6678	27.9568	30.5908	21.7261	30.6448	23.3397	32.4167	25.7127	25.5347	24.4848	22.653	23.8381	34.3817	26.4849	27.4293	18.017	17.2125	19.2274	17.9755	21.354	23.6031	20.9047	40.8305	30.8314	32.2916	26.8833	24.7621	20.4686	30.6891	22.2838	22.8788	25.6704	18.694	25.0589	29.3245
Sobic.001G099900	16.9532	16.6889	18.2903	15.5196	17.0067	16.3354	14.6856	16.9702	14.8059	16.713	14.5863	16.1182	19.7228	15.2044	16.4846	16.5324	16.571	14.9518	18.9889	15.5522	16.5112	15.4922	16.6512	15.0757	16.3602	13.0071	15.2322	16.2841	16.4481	13.1201	12.4543	14.3308	13.9773	14.9541	16.3667	9.50036	17.6014	14.0028	14.2571	16.0229	15.3543	13.8601	17.68	15.4846	14.6	16.4761	12.1356	15.2342	18.614
Sobic.001G100000	89.541	90.8122	93.5923	214.643	201.128	224.873	223.483	201.762	205.066	208.67	224.83	203.903	126.605	122.151	116.315	187.429	161.796	181.746	134.534	163.851	162.168	173.313	149.586	162.473	109.439	76.1871	73.1917	112.944	112.838	119.044	126.18	140.685	132.452	129.125	123.283	104.634	97.836	93.6998	96.3614	190.539	170.429	196.841	174.333	202.737	188.525	177.439	202.456	200.857	0.334259
Sobic.001G100100	7.2632	7.14944	7.84131	8.25961	8.50128	8.5543	8.89024	8.35742	8.30625	8.0709	11.7345	9.25119	7.95146	9.14411	8.44121	9.49623	9.28296	8.80655	9.87978	9.6844	8.79498	9.85263	9.11881	9.48777	10.964	10.5386	8.19878	9.91217	9.27331	12.0549	12.2633	14.4395	13.2716	11.6766	12.3721	8.80978	7.84412	7.84322	9.33947	9.04996	8.85983	8.52175	7.03155	8.80168	9.81778	8.02228	8.94014	9.51324	14.3574
Sobic.001G100200	0.150808	0.0291456	0.0333249	0.015526	0	0.0167108	0.0136399	0.0266826	0	0.04839	0.0243135	0.0273926	0.063674	0.0148455	0.0209296	0.031503	0.0511025	0.0268636	0.0192447	0.0122517	0.0103637	0.0289791	0	0.0321553	0.011409	0	0.0336568	0.0305376	0	0.0210464	0.111082	0.0144849	0.012966	0.108796	0.209863	0.308658	0.0455134	0.0388884	0.0949645	0.0518644	0.0918635	0.00878003	0.0099085	0.0216874	0.050899	0.050497	0.0813123	0.0296794	1.31037
Sobic.001G100300	0	0	0	0	0	0	0	0	0	0	0	0	0	0	0	0	0	0	0	0	0	0	0	0	0	0	0	0	0	0	0	0	0	0	0	0	0	0	0	0	0	0	0	0	0	0	0	0	0
Sobic.001G100400	6.5617	11.8605	6.95046	5.00416	4.73943	6.68117	4.83053	3.88965	5.85412	7.21189	5.10183	4.75752	5.96469	4.42975	5.63544	4.3924	6.25797	3.99871	6.33932	5.23163	4.40992	6.6547	4.84088	5.00331	7.18418	7.30466	6.66562	5.35612	6.97478	5.67713	6.11056	5.49186	7.68915	5.13717	4.95488	14.9133	5.50396	5.47976	5.28315	3.80219	6.54628	5.47763	5.25756	4.81468	4.20811	6.60733	5.48445	6.96392	5.67196
Sobic.001G100501	0.225026	0.202093	0.20134	0.427231	0.177468	0.27228	0.0574589	0.155245	0.161751	0.0989928	0.17471	0.113067	0.415691	0.292132	0.396885	0.0898668	0.184536	0.116626	0.400123	0.539161	0.110831	0.292392	0.186398	0.239527	0.142707	0.464973	0.124596	0.0653796	0.101678	0.210627	0.739207	0.681898	0.880056	0.241507	0.224876	1.22064	0.137562	0.230346	0.287757	0.113162	0.271314	0.0370437	0.103799	0.256718	0.0434785	0.142485	0.055949	0.160644	4.15891
Sobic.001G100600	0.0960752	0.0949289	0.0439501	0.0531228	0.0732204	0.0711709	0.0577561	0.0623205	0.10648	0.161065	0.0408722	0	0.0161547	0.0773941	0	0.0725678	0	0.0319096	0.0509407	0.0863428	0.0734218	0.0241985	0.0553189	0.0269089	0.0787412	0.0196465	0.0195888	0.105712	0.0839905	0.0539438	0.193552	0.250878	0.262872	0.130694	0.100128	0.528437	0.0323647	0.0343269	0.0305809	0	0	0.0151655	0.0167375	0.0555335	0.053206	0.0144083	0.0690341	0.0655727	0.919775
Sobic.001G100650	0	0	0	0	0	0	0	0	0	0	0	0	0	0	0	0	0	0	0	0	0	0	0	0	0	0	0	0	0	0	0	0	0	0	0	0	0	0	0	0	0	0	0	0	0	0	0	0	0
Sobic.001G100700	0.796649	0.322423	0.446343	0.100906	0.387684	0.198576	0.169996	0.524458	0.0936423	0.584203	0.66051	0.336538	0.856776	0.892213	0.19368	0.333732	0.303236	0.061585	0.515438	0.0832166	0	0.164942	0.292176	0.489369	0.422286	0.65344	0.37403	0.583647	0.442324	0.244276	1.04859	1.02766	2.153	3.49685	3.04539	1.66506	0.239537	0.367647	1.90448	0.171325	0.878501	0.337023	0.247961	0.137911	0.452819	0.376631	1.8975	0.341648	9.14233
Sobic.001G100800	1.80124	3.1318	2.76865	1.68412	1.22111	1.43649	1.241	1.63193	1.71593	1.84109	1.55133	1.55817	2.16418	1.41728	2.13554	2.26156	2.63756	1.80672	1.70167	2.27124	1.99866	1.30038	1.84345	2.53334	3.62091	2.67371	3.27116	2.82249	1.78776	2.50896	2.98956	3.40496	2.77498	2.46429	3.1104	1.4901	2.57393	1.59617	2.5256	1.58877	1.73138	1.34861	1.54346	1.29199	1.87546	1.25014	1.94811	2.2786	2.52516
Sobic.001G100900	44.1297	47.2263	48.5581	42.3772	49.1749	45.3042	39.0351	41.5749	44.3691	45.4337	45.5019	47.2878	47.4177	45.7221	50.0854	46.4304	48.9786	46.7306	51.6502	43.2503	51.7987	48.8759	52.0207	54.5241	42.6364	38.4548	44.1112	43.0957	44.0081	43.7553	41.3717	46.2835	45.1502	49.482	50.6433	35.4063	52.6818	52.2569	52.2786	44.3909	44.8964	41.245	47.4212	43.5334	43.9478	49.534	40.6905	46.3931	44.1926
Sobic.001G101000	0.0363491	0.0498415	0.0564899	0.0784646	0.0181166	0.0495408	0.0113333	0.0075163	0	0.0135492	0.0202638	0.0154134	0.0544628	0.0249399	0.00894336	0	0.0214189	0.0457473	0.0244633	0.0522531	0.0266988	0.0243266	0.0617796	0.0545881	0.0191954	0.0475858	0.0664534	0.00849569	0.0314646	0.0442606	0	0.0854626	0.0333819	0.0311185	0.0483694	0.031382	0.0390078	0.00836738	0.0369408	0	0.00959966	0.0221298	0.024993	0.0180386	0.0257566	0.00716705	0.0455534	0.0166072	0.00912389
Sobic.001G101100	5.16327	5.27045	6.01714	3.86182	3.76545	3.96287	3.36236	3.56874	3.71635	3.62082	3.6257	4.05902	5.46619	3.78912	4.15207	3.98519	4.09068	3.86205	4.97209	3.02871	3.90872	3.60163	5.09977	3.91671	5.61239	6.68917	6.29823	5.62215	5.04861	4.84504	5.4091	5.11114	5.31512	4.65748	5.31256	4.21836	6.239	5.33553	5.72052	3.88778	3.58542	3.59374	3.26943	3.94134	3.5897	3.6068	3.66559	2.98328	4.70998
Sobic.001G101200	2.1816	0.490272	1.11822	0	0.835581	0.623381	0.190928	0	0.199836	1.01976	1.56555	0.352416	0.388859	0.42977	0.278431	0.586797	0	0.128835	0	0	0	0.175522	0.306039	0	0.610668	1.12812	0.16875	0.578834	0.312167	0	3.15585	2.06029	2.50914	5.115	2.52374	0.812402	0.645064	1.32762	2.20179	0	0.489826	0.241111	0.262771	0.3073	0.730952	0.902407	1.06514	0.982156	11.9941
Sobic.001G101300	0	0	0	0	0	0	0	0	0	0	0	0	0	0	0	0	0	0	0	0	0	0	0	0	0	0	0	0	0	0	0	0	0	0	0	0	0	0	0	0	0	0	0	0	0	0	0	0	0
Sobic.001G101400	0.181765	0.0370849	0.210295	0	0.229245	0.0665508	0	0.0242669	0.0417726	0.0422806	0.225145	0.0242588	0.277318	0	0.113276	0.45474	0.167789	0.0254141	0.133437	0	0	0.225364	0.116326	0.166736	0.0306711	0.0303276	0.0306654	0	0	0	0.276832	0.0396346	0.205198	0.0688174	0.104451	0.0903651	0.0255795	0.052954	0.358355	0	0.842091	0.0960195	0.0263124	0	0.027429	0.136543	0	0.745387	2.78907
Sobic.001G101500	7.36295	6.53952	6.92335	5.83682	5.46905	5.18658	5.01708	6.05351	5.31011	6.13389	5.22624	5.79938	8.07723	7.1151	7.69041	6.64956	7.56471	6.44904	8.8889	6.56845	7.00331	6.81856	9.15532	8.80279	6.90801	8.92085	8.76186	6.14958	5.67725	6.42468	7.2832	6.82714	7.27694	6.13049	6.63511	2.85522	6.39767	8.96472	8.83346	6.78744	7.5121	6.15488	5.95772	6.33077	6.0135	6.4467	5.81169	5.92057	14.0117
Sobic.001G101600	0	0.125567	0	0	0	0	0	0	0	0	0	0.0858111	0.0920119	0	0	0.103791	0.11831	0	0.291912	0	0	0	0.31787	0.442003	0	0.226399	0	0	0	0.0939305	0	0.143019	0.47108	0	0	0	0	0	0	0	0.114754	0	0	0	0	0	0.386798	0	0.341203
Sobic.001G101650	0	0	0	0	0	0	0	0	0	0	0	0	0	0	0	0	0	0	0	0	0	0	0	0	0	0	0	0	0	0	0	0	0	0	0	0.0402369	0	0	0	0	0	0	0	0	0	0	0	0	0
Sobic.001G101700	4.99352	5.81946	4.44941	3.11152	5.43729	3.58041	2.10378	4.76165	0.603843	6.61867	0.233613	2.09877	2.68994	4.43271	3.42699	4.84774	6.85035	2.8617	8.63045	2.83448	3.01805	4.52581	3.2978	1.30924	4.92577	0.422868	7.21904	3.3358	2.38428	0.462835	4.0289	1.14008	6.31663	7.38556	6.15832	1.3702	6.31585	0.876938	2.70594	7.47202	7.03095	2.70734	8.16397	2.58055	4.34735	7.83737	1.63345	9.40651	3.16395
Sobic.001G101900	0.597669	0.278927	0.899669	0.66473	0.598581	0.604278	0.266972	0.494951	0.382497	0.468717	0.167933	0.537019	0.708988	0.761279	0.561339	0.835588	0.751291	0.135416	0.67455	0.454961	0.529542	0.290551	0.631969	0.279183	0.520882	0.734623	1.15268	1.16178	0.98042	0.427424	0.69257	0.422528	0.482906	0.462862	0.904419	0.96365	0.71402	0.459203	0.549648	1.0597	0.413731	0.82507	0.800651	0.825735	0.441663	0.511596	0.379912	0.901289	1.30339
Sobic.001G102000	0	0	0	0	0	0.0953345	0.0384323	0	0	0	0	0	0	0	0	0.120722	0	0	0	0	0	0.155677	0	0	0	0.0669478	0	0	0	0	0	0.164434	0	0	0	0	0	0.0573849	0	0.0759909	0.0642826	0	0	0	0	0	0	0	3.74257
Sobic.001G102100	0	0.170426	0	0	0	0	0	0	0	0.227112	0	0	0	0	0	0	0	0	0	0	0	0	0	0	0	0	0	0	0	0	0	0	0	0	0	0	0.150179	0	0	0	0	0.272093	0	0	0.172283	0	0	0	2.68299
Sobic.001G102150	0	0	0	0	0	0	0	0	0	0	0	0	0	0	0	0	0	0	0	0	0	0	0	0	0	0	0	0	0	0	0	0	0	0	0	0	0	0	0	0	0	0	0	0	0	0	0	0	0
Sobic.001G102200	1.49438	2.01602	1.42119	1.42185	1.34231	1.49664	1.3802	1.14998	1.54637	1.8429	1.84335	1.4446	1.70599	1.26536	1.32962	1.28349	1.58688	1.43076	1.66112	1.37614	1.3162	1.90357	1.6384	1.91613	2.00157	1.94689	1.55233	1.36002	1.76608	2.30282	1.68913	1.45521	1.98701	1.49096	1.77958	6.30898	1.33555	1.58871	1.38914	1.13958	1.37896	1.28801	1.37368	1.25767	1.42121	1.57407	1.48419	1.46151	1.96786
Sobic.001G102300	35.3551	40.3263	40.3863	38.852	40.9318	35.3295	39.3941	33.4363	40.6091	36.0786	35.5555	40.0064	36.4084	35.1477	35.7993	34.3043	35.1005	38.1713	35.9707	37.9766	36.8129	41.6546	37.4124	38.8011	40.9862	41.4495	39.351	37.1123	41.6326	44.5854	35.4535	31.0895	33.3438	32.2175	31.7935	32.7189	45.4302	43.4099	49.5959	34.1921	36.5523	37.625	36.0861	40.0807	42.2094	34.2496	37.9799	37.0595	8.65232
Sobic.001G102350	0	0	0	0	0	0.0311157	0.0251739	0	0	0	0	0.0330926	0.0721315	0	0	0	0	0	0	0	0	0	0	0	0	0	0	0.0382906	0	0	0	0.055005	0	0	0	0	0.0734636	0	0	0	0	0	0	0	0.0383053	0	0.151924	0	0
Sobic.001G102400	0.034423	0.0512391	0.0160644	0	0	0.0756166	0.0254659	0.0169345	0.0287978	0.0147819	0.0223713	0.0168677	0.0349325	0.0846723	0	0.0197227	0.023519	0.052146	0.0371355	0	0.0389935	0.052145	0	0	0	0.0417643	0	0	0.0669468	0.0379524	0	0	0.0235591	0	0	0.0755976	0.0178404	0.055272	0.0169058	0.0495004	0.0215174	0.016311	0	0.020366	0	0	0	0.0359442	0
Sobic.001G102500	104.164	98.8394	99.4317	59.8701	62.4988	65.255	60.7626	61.3832	68.7364	66.6074	69.2351	67.0457	87.4129	86.7368	92.0979	65.8041	63.3829	70.7002	65.8924	72.3425	72.3998	65.2823	58.729	56.8649	63.9339	99.1422	85.733	66.3941	68.028	63.3423	58.9802	58.4737	59.9554	57.0595	57.6037	41.7672	108.395	107.851	97.875	67.4051	64.7399	66.6412	61.9481	65.9471	64.3345	70.8746	68.7271	65.3297	19.4023
Sobic.001G102600	0	0	0	0	0	0	0	0	0	0	0	0	0	0	0	0	0	0	0	0	0	0	0	0	0	0	0	0	0	0	0	0	0	0	0	0	0	0	0	0	0	0	0	0	0	0	0	0	0
Sobic.001G102700	22.6508	23.5434	22.5662	20.9455	23.4763	18.7436	18.7114	22.1506	21.4473	23.7404	22.0747	24.3446	20.8894	20.1102	23.3326	25.2686	19.6605	20.5121	24.6509	23.2708	23.8823	23.885	27.7098	26.1922	20.3732	21.587	21.2399	22.111	20.5954	22.3125	22.5201	24.1665	21.6197	25.9069	26.5739	11.0707	22.5816	25.2825	25.0614	19.1112	20.9918	20.6783	20.9117	23.2432	23.1743	22.5165	20.5106	20.2848	29.9227
Sobic.001G102800	23.9926	19.5897	17.4563	34.704	30.6089	33.2096	33.2784	31.9212	37.0762	30.81	34.9743	35.3324	27.1297	26.1934	23.9723	32.3082	31.5445	33.8392	28.9083	34.1031	34.3134	30.738	26.6294	27.031	25.1285	20.4828	17.2197	27.3773	28.3642	27.4207	30.254	31.7524	30.2928	28.0501	24.5003	35.9077	19.3113	19.0589	17.2645	36.6646	29.5986	32.79	28.198	34.1563	31.2346	29.5024	33.1997	33.1116	0.389224
Sobic.001G102901	0.249401	0.171767	0.117843	0.757487	0.642794	0.664614	0.669533	0.763281	0.634991	0.71063	0.930264	0.757038	0.767201	0.743343	0.468877	0.880269	0.799741	0.878823	0.487515	0.754257	0.970807	0.82019	0.973039	0.659388	0.251611	0.0451956	0.0899893	0.280447	0.175214	0.435404	0.349081	0.290571	0.289681	0.201736	0.154695	0.0645723	0.18737	0.199982	0.277869	0.621795	0.72626	0.946366	0.563046	0.701003	0.595448	0.60723	0.922878	0.536603	0.111216
Sobic.001G103000	4.62201	3.82136	4.98298	5.8108	3.76948	4.20136	3.30833	4.77895	3.69323	4.20081	2.46227	4.14105	3.79004	4.13498	4.35001	4.70457	4.92183	3.86348	4.79902	4.32073	4.11831	4.00262	3.1414	3.42477	4.37248	4.66455	5.11933	5.2967	4.63104	3.68688	4.2282	3.27767	3.60019	5.03141	5.27696	2.14925	4.26706	3.83381	3.58656	4.79408	4.97041	4.71406	4.31919	4.86295	3.62769	4.75973	3.99556	4.85075	4.99344
Sobic.001G103100	0.699969	0.603996	0.693836	0.354799	0.576793	0.553061	0.593102	0.524525	0.600219	0.36812	0.52951	0.732338	0.601592	0.198498	0.391012	0.649372	0.709312	0.431638	0.768301	0.56329	0.263659	0.700954	1.19817	0.27697	0.44918	0.624106	0.426108	0.604223	0.585948	0.367666	0.443762	0.225951	0.541817	0.433693	0.46534	0.531344	0.677534	0.549387	0.33367	0.382496	0.445232	0.557734	0.469986	0.340612	0.827584	0.510868	0.295112	0.464423	0.685342
Sobic.001G103200	12.5695	11.3078	11.151	10.2821	11.9759	11.3692	9.20696	10.0772	10.6488	10.3751	9.36354	10.9735	11.2373	10.645	11.3106	11.242	12.2419	10.9183	12.5892	9.99854	10.0023	10.6957	12.0923	12.1369	10.1599	8.98089	9.86527	11.3655	11.0344	10.2314	10.8735	11.4245	10.008	10.5072	11.833	7.43453	10.9595	12.3977	11.4911	12.052	10.7416	11.3025	11.7949	11.657	11.187	12.2971	11.0015	11.0614	13.9278
Sobic.001G103300	5.94629	7.68995	8.08129	5.45703	6.56183	5.06884	4.82908	5.22746	4.96594	5.89817	4.83001	5.87347	6.88672	6.42825	7.77578	6.2144	6.81327	6.03368	7.39935	5.61307	6.48567	6.36308	7.31374	7.83682	6.85768	7.6007	8.56842	6.85947	6.30905	6.51107	6.59357	7.06272	6.9641	7.42759	7.55407	3.94595	8.49301	9.01303	9.2844	5.9583	6.1712	5.52506	7.25231	5.96781	6.26613	6.60954	5.56475	6.13843	10.5236
Sobic.001G103400	1.38072	1.28441	1.50916	1.32947	1.90637	1.12406	0.83316	0.765861	0.772089	1.28783	0.509457	1.05316	1.30451	1.24315	1.4691	1.46886	1.95202	0.965912	1.57404	0.70836	1.59498	1.58861	1.07397	1.36015	1.3853	1.06284	2.34276	1.47446	1.18414	0.57315	1.13168	0.810455	0.859329	1.21004	1.10523	0.943073	1.31811	1.05539	1.12015	1.75111	1.39214	1.13385	1.95718	1.16757	1.25859	1.60416	0.817043	1.89241	1.02573
Sobic.001G103500	0.183356	0	0.161821	0.318072	0.11751	0.194036	0.0815941	0.141609	0.334217	0.13052	0.198352	0.272959	0.223402	0.283058	0.0294638	0.221327	0.244381	0.0548509	0.358624	0.19292	0	0.219572	0.101742	0	0.126977	0.0702965	0.0745207	0.154882	0.260649	0.0823867	0.0307849	0	0.165304	0.314762	0.22839	0.193192	0.138702	0.315939	0.0575065	0	0.105866	0.22979	0.141445	0.134701	0.12654	0.0973087	0.0739233	0.103517	0.0789598
Sobic.001G103600	0.0438918	0	0	0.0540882	0	0.0517204	0.0491075	0	0	0.0258217	0.0798381	0	0.0672398	0	0.0354901	0	0	0.0658039	0.144753	0.0465633	0	0	0.0404874	0.0522959	0.0381084	0	0	0.0742288	0.117215	0.0325578	0.0366907	0	0.0782437	0.142833	0	0.0399574	0.0334674	0	0	0	0.0423684	0	0.0338263	0	0	0.0581816	0.0444285	0	0.0929596
Sobic.001G103800	2.04598	2.4089	1.83614	1.86649	2.41548	2.65659	2.33079	1.97291	2.40181	2.17842	2.22462	2.54496	1.40414	1.23414	1.77909	1.75771	1.98522	2.43303	2.09054	2.31746	2.18171	3.70453	2.29296	2.29027	2.81272	3.00377	1.91113	2.40432	2.7963	2.77772	3.59489	2.15585	2.52204	2.39611	2.44818	7.21838	2.14011	2.70487	1.89075	2.13168	2.01501	2.0073	1.91336	2.19973	2.57088	2.6094	2.7192	2.44076	0.0236877
Sobic.001G103900	40.5391	39.9646	44.0547	33.1022	31.0624	31.3924	32.1135	35.0064	30.3093	33.4015	29.4446	34.4694	39.5614	39.4965	40.3875	35.5812	36.8564	34.7986	37.9956	33.6574	37.277	35.8875	36.2715	36.7534	27.6693	33.0555	36.2426	31.4457	30.4169	25.9256	24.9285	25.8954	24.9277	26.1973	29.8539	14.3516	39.626	43.9333	44.1554	35.2022	35.6467	34.0281	35.3574	34.8204	33.4205	37.6305	34.0815	32.9409	46.0201
Sobic.001G104000	1.87707	2.13116	2.03001	1.97037	1.67184	1.75717	1.75702	1.46805	1.73225	2.09611	1.9751	2.19396	1.74115	1.81978	1.9653	2.04601	2.16388	1.97077	2.11667	1.93724	2.14297	2.46764	2.40978	2.36242	1.76125	1.76956	1.83407	1.77349	2.08502	2.24101	1.74475	1.90497	2.29079	1.9672	1.85143	3.62905	1.92227	2.45635	2.17297	2.09126	1.85035	1.88691	2.08996	1.68328	1.80942	2.29798	1.90946	1.93411	2.33487
Sobic.001G104050	0	0	0	0	0	0	0.380168	0	0	0	0	0	0	0	0	0	0	0.615332	0	0	0	0	0	0	0	0	0	0	0	0	0	0	0	0	0	0	0	0	0	0	0	0.555876	0	0	0	0	0	0	0
Sobic.001G104100	4.2224	3.65444	5.09201	4.2858	4.37998	3.97618	3.88192	4.86395	4.17667	4.0703	3.82716	4.28089	3.97516	3.87049	3.59687	4.51198	4.07211	4.42926	4.38768	4.56048	4.55175	3.81437	5.42273	4.29739	4.1472	5.15187	5.19845	4.71101	4.40349	5.82184	5.79858	4.78881	4.01123	5.22847	4.54257	0.722883	4.36848	4.73818	4.83338	4.38139	4.59388	3.90833	3.67006	4.13073	4.39996	4.14464	4.23597	3.23589	8.83864
Sobic.001G104300	7.62968	8.12256	8.37158	4.62099	4.47078	4.42983	4.00693	4.01451	4.56125	3.97442	4.44363	4.6489	5.03819	6.25295	5.09724	4.79999	4.37031	3.69047	4.44558	4.8729	5.0373	3.24285	3.02667	2.78037	5.48891	7.331	7.53688	6.34148	5.09319	3.68158	5.06447	4.43987	4.41742	4.22237	5.42723	1.52485	8.30362	7.71738	7.31463	5.52984	4.98035	4.66589	4.39084	3.90756	4.31051	4.02614	4.1591	3.85468	2.25042
[truncated: 33,054 more rows]
[truncated: 45 more columns]

## Sheet: S Data 2
Data S2. The cpmplete list of DEGs obtained in this study at time-point in each tissue under each stress.
[truncated: 4,673 more rows]
[truncated: 23 more columns]

[truncated: 9 more sheets: S Data 3, S Data 4, S Data 5, S Data 6, S Data 7, S Data 8, S Data 9, S Data 10, S Data 11]
